# Supplementary material for: (4-Fluoro­phen­yl)(4-hy­droxy-3-methyl­phen­yl)methanone
Source: Acta Crystallogr Sect E Struct Rep Online. 2013 Dec 21;70(Pt 1):o76. doi: 10.1107/S1600536813033783 (PMC3914103; doi:10.1107/S1600536813033783)
Supplement: Supplementary file 1 [file e-70-00o76-sup1.cif]

##############################################################################
#                                                                            #
# This CIF contains the data in a paper accepted for publication in          #
# Acta Crystallographica Section E. It conforms to the requirements of       #
# Notes for Authors for Acta Crystallographica Section E, and has been       #
# peer reviewed under the auspices of the IUCr Commission on Journals.       #
#                                                                            #
# Full details of the Crystallographic Information File format               #
# are given in the paper "The Crystallographic Information File (CIF):       #
# a New Standard Archive File for Crystallography" by S. R. Hall, F. H.      #
# Allen and I. D. Brown [Acta Cryst. (1991), A47, 655-685].                  #
#                                                                            #
# The current version of the core CIF dictionary is obtainable from          #
# ftp://ftp.iucr.org/pub/cif_core.dic.                                       #
#                                                                            #
# Software is freely available for graphical display of the structure(s)     #
# in this CIF. For information consult the CIF software page                 #
# http://www.iucr.org/resources/cif/software.                                #
#                                                                            #
# This file may be used for bona fide research purposes within the           #
# scientific community so long as proper attribution is given to the journal # 
# article from which it was obtained.                                        #
#                                                                            #
##############################################################################
data_global
_audit_creation_method     'PLATON <TABLE ACC> option'
_journal_date_recd_electronic     2013-12-10
_journal_date_accepted     2013-12-13
_journal_name_full     'Acta Crystallographica, Section E'
_journal_year     2014
_journal_volume     70
_journal_issue      1
_journal_page_first     o76
_journal_page_last     o76
_journal_paper_category     QO
_journal_paper_doi     10.1107/S1600536813033783
_journal_coeditor_code     IS5325
_publ_contact_author_name     'Sridhar, M. A.'
_publ_contact_author_address
;
Department of Studies in Physics Manasagangotri
University of Mysore, Mysore 570 006
India
;
_publ_contact_author_email     'mas@physics.uni-mysore.ac.in'
_publ_contact_author_fax     '+918212419363'
_publ_contact_author_phone     '+918212419333'
_publ_section_title
;
(4-Fluorophenyl)(4-hydroxy-3-methylphenyl)methanone
;
loop_
    _publ_author_name
    _publ_author_address
    'Dileep, C. S.'
;
Department of Studies in Physics
Manasagangotri
University of Mysore
Mysore 570 006
India
;
    'Lakshmi Ranganatha, V.'
;
Department of Chemistry
Yuvaraja's College
University of Mysore
Mysore 570 005
India
;
    'Lokanath, N. K.'
;
Department of Studies in Physics
Manasagangotri
University of Mysore
Mysore 570 006
India
;
    'Khanum, S. A.'
;
Department of Chemistry
Yuvaraja's College
University of Mysore
Mysore 570 005
India
;
    'Sridhar, M. A.'
;
Department of Studies in Physics
Manasagangotri
University of Mysore
Mysore 570 006
India
;
_publ_section_synopsis     .
data_I
_database_code_depnum_ccdc_archive 'CCDC 976942'
_chemical_name_systematic
;
(4-Hydroxy-3-methylphenyl)(4-fluorophenyl)methanone
;
_chemical_name_common     ?
_chemical_formula_moiety     'C14 H11 F O2'
_chemical_formula_sum     'C14 H11 F O2'
_chemical_formula_structural     ?
_chemical_formula_iupac     'C14 H11 F O2'
_chemical_formula_weight     230.23
_chemical_melting_point     ?
_symmetry_cell_setting     monoclinic
_symmetry_space_group_name_H-M     'P 21/n'
_symmetry_space_group_name_Hall     '-P 2yn'
loop_
    _symmetry_equiv_pos_site_id
    _symmetry_equiv_pos_as_xyz
    1 x,y,z
    2 1/2-x,1/2+y,1/2-z
    3 -x,-y,-z
    4 1/2+x,1/2-y,1/2+z
_cell_length_a     5.9265(10)
_cell_length_b     13.112(2)
_cell_length_c     14.556(2)
_cell_angle_alpha     90
_cell_angle_beta     96.875(7)
_cell_angle_gamma     90
_cell_volume     1123.0(3)
_cell_formula_units_Z     4
_cell_measurement_reflns_used     1769
_cell_measurement_theta_min     4.55
_cell_measurement_theta_max     64.47
_cell_measurement_temperature     296
_cell_special_details
;
;
_exptl_crystal_description     'block'
_exptl_crystal_colour     'colorless'
_exptl_crystal_size_max     0.270
_exptl_crystal_size_mid     0.250
_exptl_crystal_size_min     0.230
_exptl_crystal_size_rad     ?
_exptl_crystal_density_diffrn     1.362
_exptl_crystal_density_meas     ?
_exptl_crystal_density_method     'Not Measured'
_exptl_crystal_F_000     480
_exptl_absorpt_coefficient_mu     0.845
_exptl_absorpt_correction_type     multi-scan
_exptl_absorpt_process_details     '(SADABS; Bruker, 2009)'
_exptl_absorpt_correction_T_min     0.804
_exptl_absorpt_correction_T_max     0.829
_exptl_special_details
;
;
_diffrn_ambient_temperature     296
_diffrn_radiation_type     'CuK\a'
_diffrn_radiation_wavelength     1.54178
_diffrn_radiation_source     'Bruker MicroStar microfocus rotating anode'
_diffrn_radiation_monochromator     'Helios multilayer optics'
_diffrn_measurement_device_type     'Bruker X8 Proteum'
_diffrn_measurement_method     '\f and \w scans'
_diffrn_detector_area_resol_mean     10.7
_diffrn_reflns_number     7047
_diffrn_reflns_av_R_equivalents     0.0646
_diffrn_reflns_av_sigmaI/netI     0.0617
_diffrn_reflns_theta_min     4.55
_diffrn_reflns_theta_max     64.47
_diffrn_reflns_theta_full     64.47
_diffrn_measured_fraction_theta_max     0.942
_diffrn_measured_fraction_theta_full     0.942
_diffrn_reflns_limit_h_min     -3
_diffrn_reflns_limit_h_max     6
_diffrn_reflns_limit_k_min     -15
_diffrn_reflns_limit_k_max     15
_diffrn_reflns_limit_l_min     -16
_diffrn_reflns_limit_l_max     16
_diffrn_reflns_reduction_process
;
;
_refine_special_details
;
Refinement on <i>F</i>^2^ for ALL reflections except those flagged by the user
for potential systematic errors. Weighted <i>R</i>-factors <i>wR</i> and all
goodnesses of fit <i>S</i> are based on <i>F</i>^2^, conventional
<i>R</i>-factors <i>R</i> are based on <i>F</i>, with <i>F</i> set to zero for
negative <i>F</i>^2^. The observed criterion of <i>F</i>^2^ > \s(<i>F</i>^2^)
is used only for calculating -<i>R</i>-factor-obs <i>etc</i>. and is not
relevant to the choice of reflections for refinement. <i>R</i>-factors based
on <i>F</i>^2^ are statistically about twice as large as those based on
<i>F</i>, and <i>R</i>-factors based on ALL data will be even larger.
;
_reflns_number_total     1769
_reflns_number_gt     1317
_reflns_threshold_expression     I>2\s(I)
_refine_ls_structure_factor_coef     Fsqd
_refine_ls_matrix_type     full
_refine_ls_R_factor_all     0.1177
_refine_ls_R_factor_gt     0.0682
_refine_ls_wR_factor_gt     0.2202
_refine_ls_wR_factor_ref     0.2726
_refine_ls_goodness_of_fit_ref     1.164
_refine_ls_restrained_S_all     1.164
_refine_ls_number_reflns     1769
_refine_ls_number_parameters     155
_refine_ls_number_restraints     0
_refine_ls_number_constraints     ?
_refine_ls_hydrogen_treatment     constr
_refine_ls_weighting_scheme     calc
_refine_ls_weighting_details
                 'calc w=1/[\s^2^(Fo^2^)+(0.1970P)^2^] where P=(Fo^2^+2Fc^2^)/3'
_atom_sites_solution_hydrogens     geom
_atom_sites_solution_primary     direct
_atom_sites_solution_secondary     difmap
_refine_ls_shift/su_max     0.007
_refine_ls_shift/su_mean     0.002
_refine_diff_density_max     0.274
_refine_diff_density_min     -0.363
_refine_ls_extinction_method     'none'
_refine_ls_abs_structure_details     ?
_refine_ls_abs_structure_Flack     .
loop_
    _atom_type_symbol
    _atom_type_description
    _atom_type_scat_dispersion_real
    _atom_type_scat_dispersion_imag
    _atom_type_scat_source
    O O 0.0492 0.0322 'International Tables Vol C Tables 4.2.6.8 and 6.1.1.4'
    F F 0.0727 0.0534 'International Tables Vol C Tables 4.2.6.8 and 6.1.1.4'
    H H 0.0000 0.0000 'International Tables Vol C Tables 4.2.6.8 and 6.1.1.4'
    C C 0.0181 0.0091 'International Tables Vol C Tables 4.2.6.8 and 6.1.1.4'
_computing_data_collection     'APEX2 (Bruker, 2009)'
_computing_cell_refinement     'SAINT (Bruker, 2009)'
_computing_data_reduction     'SAINT (Bruker, 2009)'
_computing_structure_solution     'SHELXS97 (Sheldrick, 2008)'
_computing_structure_refinement     'SHELXL97 (Sheldrick, 2008)'
_computing_molecular_graphics     'Mercury (Macrae <i>et al.</i>, 2006)'
_computing_publication_material     'SHELXL97 (Sheldrick, 2008)'
loop_
    _atom_site_type_symbol
    _atom_site_label
    _atom_site_fract_x
    _atom_site_fract_y
    _atom_site_fract_z
    _atom_site_U_iso_or_equiv
    _atom_site_thermal_displace_type
    _atom_site_calc_flag
    _atom_site_refinement_flags
    _atom_site_occupancy
    F F1 -0.8701(4) 0.08743(17) 0.39982(15) 0.0892(9) Uani . . 1.000
    O O9 -0.0623(4) 0.14888(15) 0.71425(13) 0.0602(8) Uani . . 1.000
    O O14 0.1969(4) 0.61296(12) 0.66191(12) 0.0526(8) Uani . . 1.000
    C C2 -0.6901(6) 0.1166(2) 0.4605(2) 0.0549(10) Uani . . 1.000
    C C3 -0.6834(6) 0.0875(2) 0.5518(2) 0.0565(10) Uani . . 1.000
    C C4 -0.4989(5) 0.11772(18) 0.61269(17) 0.0480(10) Uani . . 1.000
    C C5 -0.3285(5) 0.17959(17) 0.58441(15) 0.0402(8) Uani . . 1.000
    C C6 -0.3409(5) 0.20673(18) 0.49111(16) 0.0464(9) Uani . . 1.000
    C C7 -0.5214(6) 0.1741(2) 0.42877(17) 0.0544(9) Uani . . 1.000
    C C8 -0.1343(5) 0.21080(19) 0.65391(15) 0.0420(8) Uani . . 1.000
    C C10 -0.0411(5) 0.31539(18) 0.65178(16) 0.0386(8) Uani . . 1.000
    C C11 0.1779(5) 0.3367(2) 0.69635(17) 0.0443(9) Uani . . 1.000
    C C12 0.2609(5) 0.43554(19) 0.69977(16) 0.0440(9) Uani . . 1.000
    C C13 0.1231(5) 0.51463(17) 0.65931(14) 0.0385(8) Uani . . 1.000
    C C15 -0.0954(5) 0.49616(18) 0.61519(15) 0.0395(8) Uani . . 1.000
    C C16 -0.2400(5) 0.5833(2) 0.57530(19) 0.0502(10) Uani . . 1.000
    C C17 -0.1731(5) 0.39631(17) 0.61220(15) 0.0397(8) Uani . . 1.000
    H H3 -0.79970 0.04880 0.57170 0.0680 Uiso calc R 1.000
    H H4 -0.48790 0.09630 0.67400 0.0580 Uiso calc R 1.000
    H H6 -0.22750 0.24690 0.47080 0.0560 Uiso calc R 1.000
    H H7 -0.52850 0.19070 0.36640 0.0650 Uiso calc R 1.000
    H H11 0.26740 0.28410 0.72370 0.0530 Uiso calc R 1.000
    H H12 0.40630 0.44940 0.72860 0.0530 Uiso calc R 1.000
    H H14 0.32560 0.61580 0.68970 0.0790 Uiso calc R 1.000
    H H16A -0.18110 0.60860 0.52110 0.0750 Uiso calc R 1.000
    H H16B -0.23820 0.63690 0.62030 0.0750 Uiso calc R 1.000
    H H16C -0.39320 0.56010 0.55900 0.0750 Uiso calc R 1.000
    H H17 -0.31810 0.38260 0.58290 0.0480 Uiso calc R 1.000
loop_
    _atom_site_aniso_label
    _atom_site_aniso_U_11
    _atom_site_aniso_U_22
    _atom_site_aniso_U_33
    _atom_site_aniso_U_12
    _atom_site_aniso_U_13
    _atom_site_aniso_U_23
    F1 0.0791(16) 0.0866(15) 0.0952(15) -0.0148(13) -0.0165(15) -0.0221(11)
    O9 0.0725(17) 0.0477(12) 0.0571(11) -0.0012(11) -0.0052(12) 0.0163(8)
    O14 0.0604(15) 0.0388(12) 0.0564(12) -0.0082(9) -0.0018(11) -0.0009(7)
    C2 0.0504(19) 0.0456(16) 0.0657(16) -0.0019(15) -0.0059(16) -0.0159(13)
    C3 0.053(2) 0.0429(15) 0.0758(18) -0.0103(16) 0.0174(17) -0.0100(13)
    C4 0.056(2) 0.0390(15) 0.0514(14) -0.0040(13) 0.0167(15) 0.0008(10)
    C5 0.0481(17) 0.0279(12) 0.0455(12) 0.0003(12) 0.0088(13) -0.0005(9)
    C6 0.055(2) 0.0371(14) 0.0478(13) -0.0018(13) 0.0087(15) 0.0038(9)
    C7 0.072(2) 0.0454(15) 0.0437(13) 0.0038(16) -0.0011(16) -0.0018(10)
    C8 0.0462(17) 0.0369(13) 0.0437(12) 0.0020(12) 0.0087(13) 0.0028(9)
    C10 0.0408(17) 0.0354(13) 0.0393(11) 0.0018(11) 0.0038(12) 0.0004(9)
    C11 0.0446(18) 0.0412(14) 0.0473(13) 0.0052(13) 0.0058(13) 0.0038(9)
    C12 0.0443(17) 0.0438(15) 0.0435(13) 0.0000(13) 0.0034(14) 0.0001(10)
    C13 0.0428(16) 0.0360(13) 0.0367(11) -0.0039(12) 0.0052(12) -0.0038(8)
    C15 0.0451(18) 0.0356(13) 0.0380(12) 0.0042(12) 0.0064(12) -0.0029(9)
    C16 0.052(2) 0.0404(15) 0.0571(15) 0.0081(14) 0.0018(16) 0.0004(10)
    C17 0.0392(17) 0.0391(13) 0.0408(12) 0.0006(12) 0.0052(12) -0.0041(9)
_geom_special_details
;
Bond distances, angles <i>etc</i>. have been calculated using the rounded
fractional coordinates. All su's are estimated from the variances of the
(full) variance-covariance matrix. The cell e.s.d.'s are taken into account in
the estimation of distances, angles and torsion angles
;
loop_
    _geom_bond_atom_site_label_1
    _geom_bond_atom_site_label_2
    _geom_bond_site_symmetry_1
    _geom_bond_site_symmetry_2
    _geom_bond_distance
    _geom_bond_publ_flag
    F1 C2 . . 1.356(4) n
    O9 C8 . . 1.234(3) n
    O14 C13 . . 1.361(3) n
    O14 H14 . . 0.8200 no
    C2 C7 . . 1.376(5) no
    C2 C3 . . 1.379(4) no
    C3 C4 . . 1.381(4) no
    C4 C5 . . 1.395(4) no
    C5 C6 . . 1.397(3) no
    C5 C8 . . 1.496(4) no
    C6 C7 . . 1.385(4) no
    C8 C10 . . 1.480(4) no
    C10 C17 . . 1.401(4) no
    C10 C11 . . 1.408(4) no
    C11 C12 . . 1.385(4) no
    C12 C13 . . 1.405(4) no
    C13 C15 . . 1.396(4) no
    C15 C16 . . 1.503(4) no
    C15 C17 . . 1.387(3) no
    C3 H3 . . 0.9300 no
    C4 H4 . . 0.9300 no
    C6 H6 . . 0.9300 no
    C7 H7 . . 0.9300 no
    C11 H11 . . 0.9300 no
    C12 H12 . . 0.9300 no
    C16 H16A . . 0.9600 no
    C16 H16B . . 0.9600 no
    C16 H16C . . 0.9600 no
    C17 H17 . . 0.9300 no
loop_
    _geom_contact_atom_site_label_1
    _geom_contact_atom_site_label_2
    _geom_contact_distance
    _geom_contact_site_symmetry_1
    _geom_contact_site_symmetry_2
    _geom_contact_publ_flag
    F1 H3 2.7200 . 3_356 no
    F1 H12 2.7200 . 4_354 no
    O9 O14 2.688(3) . 2_546 no
    O14 O9 2.688(3) . 2_556 no
    O9 H4 2.6100 . . no
    O9 H12 2.8600 . 2_546 no
    O9 H14 1.9100 . 2_546 no
    O9 H16B 2.8100 . 2_446 no
    O9 H11 2.6300 . . no
    O14 H16A 2.8500 . . no
    O14 H16B 2.6000 . . no
    O14 H4 2.8300 . 2_456 no
    O14 H11 2.7900 . 2_556 no
    O14 H6 2.6900 . 3_566 no
    C2 C3 3.491(4) . 3_456 no
    C2 C4 3.481(4) . 3_456 no
    C3 C8 3.594(4) . 1_455 no
    C3 C2 3.491(4) . 3_456 no
    C4 C2 3.481(4) . 3_456 no
    C6 C17 3.139(3) . . no
    C7 C16 3.479(4) . 3_466 no
    C8 C3 3.594(4) . 1_655 no
    C16 C7 3.479(4) . 3_466 no
    C17 C6 3.139(3) . . no
    C5 H17 2.6600 . . no
    C6 H17 2.6600 . . no
    C7 H16B 2.9000 . 3_466 no
    C8 H14 3.0100 . 2_546 no
    C10 H6 2.8800 . . no
    C11 H7 2.9100 . 4_555 no
    C13 H4 2.8500 . 2_456 no
    C15 H16A 3.0500 . 3_566 no
    C17 H6 2.8300 . . no
    C17 H16A 3.0200 . 3_566 no
    H3 F1 2.7200 . 3_356 no
    H4 O9 2.6100 . . no
    H4 O14 2.8300 . 2_446 no
    H4 C13 2.8500 . 2_446 no
    H6 C10 2.8800 . . no
    H6 C17 2.8300 . . no
    H6 H17 2.5200 . . no
    H6 O14 2.6900 . 3_566 no
    H7 C11 2.9100 . 4_454 no
    H11 O9 2.6300 . . no
    H11 O14 2.7900 . 2_546 no
    H12 H14 2.2900 . . no
    H12 O9 2.8600 . 2_556 no
    H12 F1 2.7200 . 4_655 no
    H14 H12 2.2900 . . no
    H14 O9 1.9100 . 2_556 no
    H14 C8 3.0100 . 2_556 no
    H16A O14 2.8500 . . no
    H16A C15 3.0500 . 3_566 no
    H16A C17 3.0200 . 3_566 no
    H16B O14 2.6000 . . no
    H16B O9 2.8100 . 2_456 no
    H16B C7 2.9000 . 3_466 no
    H16C H17 2.3900 . . no
    H16C H16C 2.5500 . 3_466 no
    H17 C5 2.6600 . . no
    H17 C6 2.6600 . . no
    H17 H6 2.5200 . . no
    H17 H16C 2.3900 . . no
loop_
    _geom_angle_atom_site_label_1
    _geom_angle_atom_site_label_2
    _geom_angle_atom_site_label_3
    _geom_angle_site_symmetry_1
    _geom_angle_site_symmetry_2
    _geom_angle_site_symmetry_3
    _geom_angle
    _geom_angle_publ_flag
    C13 O14 H14 . . . 109.00 no
    F1 C2 C7 . . . 118.9(3) n
    C3 C2 C7 . . . 122.5(3) no
    F1 C2 C3 . . . 118.7(3) n
    C2 C3 C4 . . . 117.9(3) no
    C3 C4 C5 . . . 121.5(2) no
    C4 C5 C6 . . . 118.6(2) no
    C4 C5 C8 . . . 119.0(2) no
    C6 C5 C8 . . . 122.3(2) no
    C5 C6 C7 . . . 120.3(3) no
    C2 C7 C6 . . . 119.0(2) no
    O9 C8 C10 . . . 121.8(2) n
    C5 C8 C10 . . . 119.9(2) no
    O9 C8 C5 . . . 118.3(2) n
    C8 C10 C11 . . . 120.0(2) no
    C8 C10 C17 . . . 121.3(3) no
    C11 C10 C17 . . . 118.6(2) no
    C10 C11 C12 . . . 120.4(2) no
    C11 C12 C13 . . . 119.3(3) no
    O14 C13 C15 . . . 117.0(2) n
    C12 C13 C15 . . . 121.7(2) no
    O14 C13 C12 . . . 121.3(2) n
    C13 C15 C16 . . . 120.0(2) no
    C16 C15 C17 . . . 122.3(3) no
    C13 C15 C17 . . . 117.7(2) no
    C10 C17 C15 . . . 122.4(3) no
    C2 C3 H3 . . . 121.00 no
    C4 C3 H3 . . . 121.00 no
    C3 C4 H4 . . . 119.00 no
    C5 C4 H4 . . . 119.00 no
    C5 C6 H6 . . . 120.00 no
    C7 C6 H6 . . . 120.00 no
    C2 C7 H7 . . . 120.00 no
    C6 C7 H7 . . . 121.00 no
    C10 C11 H11 . . . 120.00 no
    C12 C11 H11 . . . 120.00 no
    C11 C12 H12 . . . 120.00 no
    C13 C12 H12 . . . 120.00 no
    C15 C16 H16A . . . 110.00 no
    C15 C16 H16B . . . 109.00 no
    C15 C16 H16C . . . 109.00 no
    H16A C16 H16B . . . 109.00 no
    H16A C16 H16C . . . 109.00 no
    H16B C16 H16C . . . 109.00 no
    C10 C17 H17 . . . 119.00 no
    C15 C17 H17 . . . 119.00 no
loop_
    _geom_torsion_atom_site_label_1
    _geom_torsion_atom_site_label_2
    _geom_torsion_atom_site_label_3
    _geom_torsion_atom_site_label_4
    _geom_torsion_site_symmetry_1
    _geom_torsion_site_symmetry_2
    _geom_torsion_site_symmetry_3
    _geom_torsion_site_symmetry_4
    _geom_torsion
    _geom_torsion_publ_flag
    F1 C2 C3 C4 . . . . 179.9(2) no
    C7 C2 C3 C4 . . . . -0.1(4) no
    F1 C2 C7 C6 . . . . 178.0(3) no
    C3 C2 C7 C6 . . . . -2.0(4) no
    C2 C3 C4 C5 . . . . 2.8(4) no
    C3 C4 C5 C6 . . . . -3.3(4) no
    C3 C4 C5 C8 . . . . 179.3(2) no
    C4 C5 C6 C7 . . . . 1.2(4) no
    C8 C5 C6 C7 . . . . 178.5(2) no
    C4 C5 C8 O9 . . . . 36.2(4) no
    C4 C5 C8 C10 . . . . -140.9(3) no
    C6 C5 C8 O9 . . . . -141.1(3) no
    C6 C5 C8 C10 . . . . 41.8(4) no
    C5 C6 C7 C2 . . . . 1.4(4) no
    O9 C8 C10 C11 . . . . 22.2(4) no
    O9 C8 C10 C17 . . . . -152.8(3) no
    C5 C8 C10 C11 . . . . -160.8(2) no
    C5 C8 C10 C17 . . . . 24.2(4) no
    C8 C10 C11 C12 . . . . -175.9(2) no
    C17 C10 C11 C12 . . . . -0.7(4) no
    C8 C10 C17 C15 . . . . 175.3(2) no
    C11 C10 C17 C15 . . . . 0.2(4) no
    C10 C11 C12 C13 . . . . 0.8(4) no
    C11 C12 C13 O14 . . . . 179.3(2) no
    C11 C12 C13 C15 . . . . -0.4(4) no
    O14 C13 C15 C16 . . . . -1.5(3) no
    O14 C13 C15 C17 . . . . -179.9(2) no
    C12 C13 C15 C16 . . . . 178.2(2) no
    C12 C13 C15 C17 . . . . -0.2(3) no
    C13 C15 C17 C10 . . . . 0.3(4) no
    C16 C15 C17 C10 . . . . -178.0(2) no
loop_
    _geom_hbond_atom_site_label_D
    _geom_hbond_atom_site_label_H
    _geom_hbond_atom_site_label_A
    _geom_hbond_site_symmetry_A
    _geom_hbond_distance_DH
    _geom_hbond_distance_HA
    _geom_hbond_distance_DA
    _geom_hbond_angle_DHA
    _geom_hbond_publ_flag
    O14 H14 O9 2_556 0.82 1.91 2.688(3) 158 yes
_iucr_refine_instructions_details
;
TITL mas_dileep_l22_0m in P2(1)/n
CELL 1.54178 5.9265 13.1121 14.5558 90.000 96.875 90.000
ZERR 4.00 0.0010 0.0020 0.0022 0.000 0.007 0.000
LATT 1
SYMM -x+1/2, y+1/2, -z+1/2
SFAC  C   H   O   F
UNIT   56   44   8   4
L.S. 4
BOND $H
ACTA
CONF
HTAB
TEMP 23
SIZE 0.27 0.25 0.23
FMAP 2
PLAN 2
WGHT    0.197000
FVAR       0.33066
MOLE   1
O14   3    0.196928    0.612964    0.661907    11.00000    0.06039    0.03876 =
         0.05643   -0.00090   -0.00179   -0.00820
AFIX  83
H14   2    0.325594    0.615789    0.689673    11.00000   -1.50000
AFIX   0
C15   1   -0.095350    0.496160    0.615194    11.00000    0.04509    0.03557 =
         0.03803   -0.00288    0.00637    0.00415
O9    3   -0.062265    0.148877    0.714254    11.00000    0.07245    0.04772 =
         0.05714    0.01628   -0.00519   -0.00122
C4    1   -0.498889    0.117724    0.612691    11.00000    0.05650    0.03902 =
         0.05145    0.00080    0.01666   -0.00396
AFIX  43
H4    2   -0.487928    0.096321    0.673977    11.00000   -1.20000
AFIX   0
C11   1    0.177910    0.336718    0.696346    11.00000    0.04463    0.04123 =
         0.04732    0.00378    0.00578    0.00516
AFIX  43
H11   2    0.267431    0.284104    0.723651    11.00000   -1.20000
AFIX   0
C13   1    0.123144    0.514629    0.659309    11.00000    0.04285    0.03602 =
         0.03670   -0.00383    0.00522   -0.00395
C8    1   -0.134269    0.210802    0.653908    11.00000    0.04621    0.03690 =
         0.04367    0.00282    0.00874    0.00203
C12   1    0.260863    0.435540    0.699771    11.00000    0.04435    0.04379 =
         0.04347    0.00007    0.00343   -0.00002
AFIX  43
H12   2    0.406271    0.449412    0.728565    11.00000   -1.20000
AFIX   0
C5    1   -0.328497    0.179594    0.584410    11.00000    0.04809    0.02786 =
         0.04552   -0.00049    0.00882    0.00026
F1    4   -0.870061    0.087428    0.399817    11.00000    0.07907    0.08665 =
         0.09515   -0.02213   -0.01653   -0.01483
C6    1   -0.340900    0.206732    0.491113    11.00000    0.05535    0.03711 =
         0.04780    0.00378    0.00867   -0.00181
AFIX  43
H6    2   -0.227453    0.246911    0.470774    11.00000   -1.20000
AFIX   0
C10   1   -0.041141    0.315387    0.651779    11.00000    0.04078    0.03539 =
         0.03925    0.00041    0.00376    0.00185
C17   1   -0.173120    0.396309    0.612199    11.00000    0.03917    0.03909 =
         0.04083   -0.00409    0.00516    0.00064
AFIX  43
H17   2   -0.318080    0.382598    0.582863    11.00000   -1.20000
AFIX   0
C16   1   -0.240026    0.583321    0.575305    11.00000    0.05223    0.04040 =
         0.05710    0.00042    0.00179    0.00811
AFIX 137
H16A  2   -0.181055    0.608609    0.521059    11.00000   -1.50000
H16B  2   -0.238186    0.636899    0.620337    11.00000   -1.50000
H16C  2   -0.393240    0.560124    0.559041    11.00000   -1.50000
AFIX   0
C7    1   -0.521431    0.174056    0.428766    11.00000    0.07231    0.04535 =
         0.04369   -0.00177   -0.00107    0.00382
AFIX  43
H7    2   -0.528474    0.190746    0.366391    11.00000   -1.20000
AFIX   0
C2    1   -0.690068    0.116562    0.460522    11.00000    0.05040    0.04556 =
         0.06573   -0.01585   -0.00593   -0.00191
C3    1   -0.683417    0.087547    0.551771    11.00000    0.05348    0.04294 =
         0.07580   -0.01000    0.01741   -0.01028
AFIX  43
H3    2   -0.799666    0.048815    0.571732    11.00000   -1.20000
MOLE   2
HKLF 4
REM  mas_dileep_l22_0m in P2(1)/n
REM R1 =  0.0682 for   1317 Fo > 4sig(Fo)  and  0.1177 for all   1769 data
REM    155 parameters refined using      0 restraints
END
WGHT      0.1970      0.0000
REM Highest difference peak  0.274,  deepest hole -0.363,  1-sigma level  0.081
Q1    1  -0.3787  0.5634  0.6096  11.00000  0.05    0.27
Q2    1   0.4256  0.4556  0.6757  11.00000  0.05    0.27
;
