# Supplementary material for: (4-Fluoro­phen­yl)(4-hy­droxy-3-methyl­phen­yl)methanone
Source: Acta Crystallogr Sect E Struct Rep Online. 2013 Dec 21;70(Pt 1):o76. doi: 10.1107/S1600536813033783 (PMC3914103; doi:10.1107/S1600536813033783)
Supplement: Supplementary file 2 [file e-70-00o76-Isup2.hkl]

# 
# h,k,l, Fc-squared, Fo-squared, sigma(Fo-squared) and status flag 
# 
data_I
_shelx_title ' mas_dileep_l22_0m in P2(1)/n' 
_shelx_refln_list_code          4 
_shelx_F_calc_maximum       99.79 
_exptl_crystal_F_000       480.00 
_reflns_d_resolution_high  0.8543 
 
loop_ 
 _symmetry_equiv_pos_as_xyz 
 'x, y, z' 
 '-x+1/2, y+1/2, -z+1/2' 
 '-x, -y, -z' 
 'x-1/2, -y-1/2, z-1/2' 
 
_cell_length_a     5.9265 
_cell_length_b    13.1121 
_cell_length_c    14.5558 
_cell_angle_alpha  90.000 
_cell_angle_beta   96.875 
_cell_angle_gamma  90.000 
 
_shelx_F_squared_multiplier     1.000 
 
loop_ 
 _refln_index_h 
 _refln_index_k 
 _refln_index_l 
 _refln_F_squared_calc 
 _refln_F_squared_meas 
 _refln_F_squared_sigma 
 _refln_observed_status 
   2   0   0     2138.16     2086.53    129.97 o 
   4   0   0       54.38       84.59      2.61 o 
   6   0   0      105.05      145.06      8.05 o 
   1   1   0     3727.22     3452.84     85.55 o 
   2   1   0      327.89      361.04      9.32 o 
   3   1   0      522.99      514.80     61.92 o 
   4   1   0      133.22      138.32      3.44 o 
   5   1   0      209.02      278.20      6.72 o 
   6   1   0       42.40        8.32     11.34 o 
   0   2   0      138.39      102.11      3.36 o 
   1   2   0      302.21      311.16      5.40 o 
   2   2   0      488.28      530.10     13.73 o 
   3   2   0       19.21       22.56      1.12 o 
   4   2   0       10.77        9.43      1.21 o 
   5   2   0       51.96       75.12      3.83 o 
   6   2   0       66.29       70.70      4.30 o 
   1   3   0      556.42      634.46     11.45 o 
   2   3   0      308.78      346.58      6.65 o 
   3   3   0      105.03       97.88      2.43 o 
   4   3   0      369.32      392.27      9.34 o 
   5   3   0      688.25      814.51     27.83 o 
   6   3   0       43.88       83.83      3.38 o 
   0   4   0     9492.28     8851.49    250.93 o 
   1   4   0     3764.46     3679.34     94.04 o 
   2   4   0      346.53      381.49     24.10 o 
   3   4   0      184.24      193.54     14.19 o 
   4   4   0      265.28      258.88      8.12 o 
   5   4   0      657.29      831.37     19.44 o 
   1   5   0      676.84      722.20     18.38 o 
   2   5   0        6.70        4.00      0.69 o 
   3   5   0       41.11       38.56      4.76 o 
   4   5   0      127.48       57.26      3.57 o 
   5   5   0      212.58      292.97     11.83 o 
   6   5   0       16.77       28.69      2.20 o 
   0   6   0        1.35        1.63      0.26 o 
   1   6   0     2351.91     2354.24     94.57 o 
   2   6   0     1742.48     1630.96     32.63 o 
   3   6   0      260.75      265.61     25.63 o 
   4   6   0       54.86       63.30     14.49 o 
   5   6   0      106.13      132.34      4.40 o 
   6   6   0        0.39        4.30      6.59 o 
   1   7   0      162.01      183.59      4.08 o 
   2   7   0       69.62       79.48      2.38 o 
   3   7   0      150.82      173.83     13.56 o 
   4   7   0      786.65      927.03     21.70 o 
   5   7   0       12.98       16.01      4.59 o 
   6   7   0       14.35       10.61      9.42 o 
   0   8   0        3.11        2.84      0.46 o 
   2   8   0       14.60       12.92      1.14 o 
   3   8   0        1.21       10.30     47.65 o 
   4   8   0       21.28       19.50      4.31 o 
   5   8   0        9.82       11.69      3.32 o 
   1   9   0      125.43      128.44      3.00 o 
   2   9   0      146.13      153.22      3.19 o 
   3   9   0       79.25       74.45      3.26 o 
   4   9   0        0.04        0.49      2.37 o 
   5   9   0        8.86       -2.10      3.60 o 
   0  10   0     1146.25     1182.43     31.11 o 
   1  10   0      305.07      333.12      7.33 o 
   2  10   0       66.00       79.82      4.77 o 
   3  10   0      141.30      164.10      5.39 o 
   4  10   0       56.81       55.07      8.55 o 
   5  10   0        2.05        1.52      3.78 o 
   1  11   0      384.60      402.53      8.79 o 
   2  11   0      143.14      153.39      3.23 o 
   3  11   0       34.33      -24.51     61.01 o 
   4  11   0       85.12        8.93      5.90 o 
   0  12   0       88.39       89.15      3.84 o 
   1  12   0      315.64      337.81      7.45 o 
   2  12   0        1.21        0.21      1.64 o 
   3  12   0        7.09        3.31     15.91 o 
   4  12   0        0.00        0.07      0.36 o 
   1  13   0       85.65       96.10     11.56 o 
   2  13   0        0.55        0.46      0.24 o 
   3  13   0        0.07        0.36      1.03 o 
   0  14   0        8.71       37.77     52.87 o 
   1  14   0        2.63        1.70      2.09 o 
   2  14   0        0.38       12.26     47.38 o 
   1  15   0        2.29        2.29      0.35 o 
  -5   0   1      321.85      378.59     10.67 o 
  -1   0   1       15.09       10.60      0.60 o 
   1   0   1       71.35       80.89      1.99 o 
  -6   1   1      117.41      138.38      3.55 o 
  -5   1   1       73.46       91.01      2.43 o 
  -4   1   1        2.93        4.87      0.73 o 
  -3   1   1      224.23      207.88     16.78 o 
  -2   1   1       33.44       44.34      1.00 o 
  -1   1   1     2415.47     2309.46     44.43 o 
   0   1   1       60.44       65.35      1.33 o 
   1   1   1      655.95      693.85     11.40 o 
   2   1   1     1691.46     1745.50     44.98 o 
   3   1   1        1.04        1.46      0.37 o 
   4   1   1       42.73       60.74      1.65 o 
   5   1   1       11.99       13.93      3.92 o 
   6   1   1       17.81        0.09     10.34 o 
  -6   2   1        4.37       11.53      2.55 o 
  -5   2   1        0.49        0.23      0.25 o 
  -4   2   1       23.10       27.05      0.82 o 
  -3   2   1       61.12       69.06      1.85 o 
  -2   2   1       73.74       87.49      1.99 o 
  -1   2   1     2564.27     2447.79     46.96 o 
   0   2   1      199.97      213.98      4.34 o 
   1   2   1       64.21       74.42      1.61 o 
   2   2   1      654.79      755.70     25.47 o 
   3   2   1      367.05      347.31     12.78 o 
   4   2   1        3.17        3.26      0.32 o 
   5   2   1       18.86        2.56      6.49 o 
   6   2   1       18.63       30.51      1.47 o 
  -6   3   1        2.74        4.71      1.28 o 
  -5   3   1        0.04       -0.10      1.12 o 
  -4   3   1       36.47       46.05      1.34 o 
  -3   3   1      157.09      137.92      3.47 o 
  -2   3   1       28.55       44.33      0.85 o 
  -1   3   1     8849.68     7890.24    158.15 o 
   0   3   1     5291.78     5077.72     91.12 o 
   1   3   1      846.91      885.55     15.91 o 
   2   3   1      851.26      869.83     18.98 o 
   3   3   1       36.85       35.74      1.48 o 
   4   3   1       58.88       59.78      1.76 o 
   5   3   1       19.80       27.18      1.51 o 
   6   3   1        3.71        6.70      6.22 o 
  -6   4   1       35.70       57.00      3.46 o 
  -5   4   1        1.68        1.20      4.85 o 
  -4   4   1        3.28        3.13      3.86 o 
  -3   4   1      379.71      334.52     20.45 o 
  -2   4   1       17.76       22.29      1.05 o 
  -1   4   1      357.22      381.89      7.77 o 
   0   4   1       31.51       40.92      0.84 o 
   1   4   1      179.58      196.36      3.71 o 
   2   4   1      202.25      251.84      8.57 o 
   3   4   1       19.23       21.78      0.68 o 
   4   4   1      222.50      232.68      6.98 o 
   5   4   1        3.70       -4.63      6.03 o 
   6   4   1        1.94        1.64      0.97 o 
  -5   5   1        3.93       -5.64      6.30 o 
  -4   5   1       89.58      108.96     14.53 o 
  -3   5   1       15.43       16.18      1.63 o 
  -2   5   1      342.80      281.59     25.98 o 
  -1   5   1     1729.06     1633.55     32.82 o 
   0   5   1        6.11        6.67      0.25 o 
   1   5   1      173.39      161.38      3.91 o 
   2   5   1      799.51      794.24     66.72 o 
   3   5   1        6.88       13.28      4.03 o 
   4   5   1        0.46        0.83      0.54 o 
   5   5   1        0.74        1.21      1.16 o 
   6   5   1        3.48       -2.56      9.60 o 
  -6   6   1        0.02        1.19      1.62 o 
  -5   6   1      195.12      249.67      6.83 o 
  -4   6   1      123.15      150.74     15.15 o 
  -3   6   1        1.36        0.99     12.01 o 
  -2   6   1      334.10      333.95      9.15 o 
  -1   6   1        3.26        2.14      0.69 o 
   0   6   1      559.28      529.03      9.62 o 
   1   6   1        0.85        2.93      0.46 o 
   2   6   1       14.70       11.60      0.45 o 
   3   6   1       60.59       62.40      7.33 o 
   4   6   1      308.27      349.91     14.06 o 
   5   6   1       58.05       17.77      5.40 o 
   6   6   1       19.11        2.29      9.05 o 
  -6   7   1       60.01       17.84     10.24 o 
  -5   7   1        7.93        8.66      1.70 o 
  -4   7   1      278.16      320.19     35.19 o 
  -3   7   1       76.52       79.55      1.97 o 
  -2   7   1        1.45        0.19      3.15 o 
  -1   7   1     1390.91     1277.21     26.95 o 
   0   7   1      475.58      417.98     15.18 o 
   1   7   1       54.98       59.09      1.46 o 
   2   7   1       49.21       46.95      2.27 o 
   3   7   1        1.12        4.86      9.04 o 
   4   7   1      314.59      385.41     12.85 o 
   5   7   1       43.39       72.38      8.19 o 
  -5   8   1       14.55       -1.38      4.02 o 
  -4   8   1       11.18       11.69      2.89 o 
  -3   8   1       55.80       58.90      3.77 o 
  -2   8   1      139.56      143.67      4.82 o 
  -1   8   1      113.74      125.63      3.51 o 
   0   8   1        0.30        0.79      0.21 o 
   1   8   1       22.54       19.49      1.06 o 
   2   8   1       15.33       11.55      0.95 o 
   3   8   1      157.61      150.98     19.08 o 
   4   8   1       35.27       36.77      5.11 o 
   5   8   1        0.46        1.60      1.63 o 
  -5   9   1       12.70       15.12      2.03 o 
  -4   9   1       21.39       25.64      8.77 o 
  -3   9   1       21.44        1.02     13.26 o 
  -2   9   1        6.56       10.86      3.93 o 
  -1   9   1       35.72       28.93      1.13 o 
   0   9   1        7.84        8.17      0.58 o 
   1   9   1       35.23       34.29      1.26 o 
   2   9   1        8.51       30.46      7.32 o 
   3   9   1        3.42       -1.38     13.23 o 
   4   9   1        2.19        0.39      4.01 o 
   5   9   1        2.19       -0.42      4.36 o 
  -5  10   1        9.28        2.52      4.89 o 
  -4  10   1        0.75        1.20      4.83 o 
  -3  10   1        0.53        0.80      4.88 o 
  -2  10   1       18.67       24.30      2.24 o 
  -1  10   1       11.89       15.62      2.12 o 
   0  10   1      443.35      436.38      9.68 o 
   1  10   1      122.74      121.55      2.92 o 
   2  10   1        7.22        7.32      0.73 o 
   3  10   1        1.34        1.56      5.95 o 
   4  10   1        1.28        1.99      1.15 o 
   5  10   1       32.50        2.01      4.30 o 
  -4  11   1       11.97       -0.04      4.03 o 
  -3  11   1        0.40        1.69     10.06 o 
  -2  11   1       16.20       15.35      1.53 o 
  -1  11   1       52.86       57.57      1.58 o 
   0  11   1        5.64        5.31      0.49 o 
   1  11   1      466.28      527.04     11.40 o 
   2  11   1       42.33       42.23      2.55 o 
   3  11   1        9.49       87.16     91.28 o 
   4  11   1       22.00       10.79     27.26 o 
  -4  12   1        3.68        2.98      0.64 o 
  -3  12   1        4.66        5.14      1.54 o 
  -2  12   1      345.25      354.34      7.84 o 
  -1  12   1       12.66      -55.97     85.15 o 
   0  12   1        0.90        1.00      0.33 o 
   1  12   1       23.79       33.05      1.09 o 
   2  12   1        4.26       -2.51      6.66 o 
   3  12   1        0.10        0.11      1.80 o 
   4  12   1        1.47        0.27      3.93 o 
  -3  13   1       13.25       12.78      2.53 o 
  -2  13   1        9.84        9.81      1.10 o 
  -1  13   1        7.07      -52.96     52.96 o 
   0  13   1       35.28       38.03      6.01 o 
   1  13   1        0.11       17.93     77.38 o 
   2  13   1       30.92       29.87      4.25 o 
   3  13   1       17.10       15.45      2.05 o 
  -2  14   1        0.47        0.31      0.20 o 
  -1  14   1       12.73       19.66     73.90 o 
   0  14   1        0.12        0.34     10.69 o 
   1  14   1       23.13       28.94      8.46 o 
   2  14   1        0.14        0.09      1.17 o 
  -1  15   1        2.04        2.25      0.32 o 
   0  15   1        0.11        0.03      0.17 o 
  -6   0   2       77.67       42.07      2.84 o 
  -4   0   2      280.75      321.01      9.01 o 
  -2   0   2     2582.50     2403.75     81.23 o 
   0   0   2      299.52      251.23      8.37 o 
   2   0   2      127.68      128.96      5.30 o 
   4   0   2      112.79      100.52      4.85 o 
   6   0   2       17.69       -0.64     10.79 o 
  -6   1   2       52.23       66.23      2.14 o 
  -5   1   2        0.17       -0.02      0.21 o 
  -4   1   2       66.99       69.06      1.68 o 
  -3   1   2        6.86        4.97      0.52 o 
  -2   1   2      136.62      154.22      4.07 o 
  -1   1   2     2392.84     2275.78     39.54 o 
   0   1   2     1837.49     1875.28     37.64 o 
   1   1   2       79.58       89.21      1.55 o 
   2   1   2     1169.50     1203.83     31.08 o 
   3   1   2       47.41       25.63      2.13 o 
   4   1   2        6.44        8.22      1.29 o 
   5   1   2      112.61       74.72     16.19 o 
   6   1   2       12.39       -1.10      7.23 o 
  -6   2   2        7.77       10.32      1.12 o 
  -5   2   2       16.94       17.46      1.18 o 
  -4   2   2       25.72       19.33      0.69 o 
  -3   2   2        7.84        7.31      0.44 o 
  -2   2   2        3.13        4.40      0.31 o 
  -1   2   2     3337.40     3229.37     70.06 o 
   0   2   2        3.80        4.05      0.22 o 
   1   2   2       10.88       12.65      0.46 o 
   2   2   2      120.40      139.27      3.72 o 
   3   2   2      171.21      205.12      8.06 o 
   4   2   2       40.19      130.64     11.40 o 
   5   2   2        0.17        0.81      0.44 o 
   6   2   2        2.16       -6.49      6.77 o 
  -6   3   2       11.13       15.03      0.69 o 
  -5   3   2       20.50       20.74      2.23 o 
  -4   3   2        6.62        6.19      1.47 o 
  -3   3   2        5.45        2.43      2.10 o 
  -2   3   2      766.69      769.96     14.88 o 
  -1   3   2     4795.47     4589.19     88.14 o 
   0   3   2      929.72      868.15     17.47 o 
   1   3   2        1.58        1.42      0.19 o 
   2   3   2      149.28      141.73      3.16 o 
   3   3   2       64.74       76.63      2.56 o 
   4   3   2      337.01      426.37     15.16 o 
   5   3   2       10.12        6.81      1.42 o 
   6   3   2        7.58       -1.10      7.04 o 
  -6   4   2       11.34       16.92      1.94 o 
  -5   4   2       67.83       87.00      2.36 o 
  -4   4   2       11.64       15.39      1.56 o 
  -3   4   2       45.72       39.83      3.70 o 
  -2   4   2      107.87       97.86      6.68 o 
  -1   4   2     1178.42     1130.81     22.73 o 
   0   4   2        6.91        9.12      0.32 o 
   1   4   2        6.33        3.42      0.21 o 
   2   4   2       55.12       63.61      7.32 o 
   3   4   2       15.98       11.94      0.99 o 
   4   4   2        7.46       -4.11      4.11 o 
   5   4   2        0.61        0.63      2.27 o 
   6   4   2        0.94        1.12      0.55 o 
  -6   5   2        2.37        2.97      1.74 o 
  -5   5   2      166.54      209.93      5.22 o 
  -4   5   2      114.60      132.87     15.40 o 
  -3   5   2       79.31       74.66      3.05 o 
  -2   5   2      109.66       91.50     13.12 o 
  -1   5   2      158.33      181.81      3.80 o 
   0   5   2      340.25      318.74      6.54 o 
   1   5   2        1.60        2.73      0.82 o 
   2   5   2       52.47       53.19      1.86 o 
   3   5   2       59.80       52.97      2.44 o 
   4   5   2       24.38       31.79      3.96 o 
   5   5   2       25.59       31.74      2.10 o 
   6   5   2        4.96        0.82      6.77 o 
  -6   6   2       13.92       16.65      2.42 o 
  -5   6   2       25.56       27.36      3.69 o 
  -4   6   2      149.54      148.10     16.00 o 
  -3   6   2      102.44       92.77      6.22 o 
  -2   6   2      603.15      501.80     14.09 o 
  -1   6   2      333.96      313.68      9.18 o 
   0   6   2      805.34      720.43     14.60 o 
   2   6   2      312.36      318.11      7.53 o 
   3   6   2       23.66       12.81     39.33 o 
   4   6   2      416.75      158.14     22.87 o 
   5   6   2        0.05       -0.10      0.93 o 
   6   6   2        0.75       -3.20      6.22 o 
  -6   7   2        7.51        5.21      9.15 o 
  -5   7   2        5.54        8.66      1.40 o 
  -4   7   2        0.02        0.25      0.60 o 
  -3   7   2       99.97       99.06     11.39 o 
  -2   7   2      730.41      688.61     11.46 o 
  -1   7   2       32.01       29.81      2.31 o 
   0   7   2      463.62      420.63     12.44 o 
   1   7   2        0.90        1.05      0.21 o 
   2   7   2      105.74      105.98      2.37 o 
   3   7   2      421.38      435.45     45.08 o 
   4   7   2       17.59       27.62      1.92 o 
   5   7   2       24.21        7.47      5.84 o 
  -5   8   2       21.66       33.15      4.25 o 
  -4   8   2        1.80        0.73      2.32 o 
  -3   8   2        9.12        6.66      1.62 o 
  -2   8   2        0.69        0.91      0.82 o 
  -1   8   2       42.46       45.68      1.81 o 
   0   8   2       42.26       44.84      1.05 o 
   1   8   2      265.12      253.28      5.57 o 
   2   8   2       40.56       38.88      0.92 o 
   3   8   2       27.18       39.60      7.18 o 
   5   8   2        2.68        1.28      4.01 o 
  -5   9   2        4.69        0.50      3.73 o 
  -4   9   2        0.16        0.23      2.61 o 
  -3   9   2       51.35       66.47      4.79 o 
  -2   9   2       36.19       25.06     79.39 o 
  -1   9   2        7.87       11.26      0.73 o 
   0   9   2       17.72       15.94      0.56 o 
   1   9   2        0.49        0.50      0.21 o 
   2   9   2        6.27        7.96      0.96 o 
   3   9   2       68.35       73.98      2.29 o 
   4   9   2       69.72       88.72      6.48 o 
   5   9   2        6.84        9.38      1.50 o 
  -5  10   2        2.20       -0.79      4.07 o 
  -4  10   2        0.51        1.62      1.35 o 
  -3  10   2      280.29      280.67     36.79 o 
  -2  10   2      228.26      219.84      5.54 o 
  -1  10   2      178.18      168.81     32.13 o 
   0  10   2      361.83      364.07      6.98 o 
   1  10   2       15.26       17.13      0.83 o 
   2  10   2       31.05       34.67      1.00 o 
   3  10   2      303.92      373.22     15.71 o 
   4  10   2        0.02        0.34      0.77 o 
  -4  11   2       24.69       -3.03     35.30 o 
  -3  11   2       13.18        9.75      8.83 o 
  -2  11   2       15.66       12.30      2.19 o 
  -1  11   2       42.10       45.62      1.58 o 
   0  11   2        3.72        2.68      0.37 o 
   1  11   2        2.43        1.99      0.35 o 
   2  11   2      181.50      186.78     29.23 o 
   3  11   2        1.33        1.92      1.80 o 
   4  11   2        4.89        6.84      2.20 o 
  -4  12   2        1.11        1.12      3.98 o 
  -3  12   2        0.15        0.46      1.37 o 
  -2  12   2        2.42       52.22     93.75 o 
  -1  12   2        0.02        3.24     10.70 o 
   0  12   2        0.23        0.01      5.69 o 
   1  12   2      193.33      187.47      4.31 o 
   2  12   2        2.30        2.00      0.36 o 
   3  12   2        6.06        6.44      1.89 o 
  -3  13   2       40.36       43.27      3.45 o 
  -2  13   2        3.12       -1.11      7.41 o 
  -1  13   2        9.97      -32.10     78.84 o 
   0  13   2        8.62      -70.15     71.16 o 
   1  13   2       30.61       35.93      1.00 o 
   2  13   2       40.69       44.70      3.97 o 
   3  13   2        0.49        0.51      5.40 o 
  -2  14   2       61.80       71.02      4.66 o 
  -1  14   2        0.66        0.40      2.56 o 
   0  14   2       16.25      -50.21     68.41 o 
   1  14   2       12.70      154.02     82.77 o 
   2  14   2       38.32       34.87      6.77 o 
  -1  15   2        0.46        1.37      0.37 o 
   0  15   2       10.98       11.09      0.45 o 
  -5   0   3        0.28        1.10      0.60 o 
  -3   0   3     2805.56     2391.63     65.19 o 
   3   0   3     1783.22     1854.94     87.25 o 
   5   0   3       41.75       10.52     11.16 o 
  -6   1   3       23.75       36.62      1.08 o 
  -5   1   3       21.92       24.35      0.84 o 
  -4   1   3        0.88        6.78      3.99 o 
  -3   1   3        0.45        0.99      0.20 o 
  -2   1   3     1062.92      978.46     21.32 o 
  -1   1   3     1348.37     1392.49     24.04 o 
   0   1   3     6416.51     5970.87    119.72 o 
   1   1   3       14.00        8.35      0.44 o 
   2   1   3     1750.94     1874.51     35.69 o 
   3   1   3      440.68      435.94     12.60 o 
   4   1   3       19.77        4.91      5.00 o 
   5   1   3       16.36        1.46      6.95 o 
   6   1   3        6.62        0.91      6.95 o 
  -6   2   3       39.69       61.91      1.77 o 
  -5   2   3        0.54        0.72      0.32 o 
  -4   2   3        2.46        2.30      0.25 o 
  -3   2   3        4.92        3.63      1.42 o 
  -2   2   3      244.01      249.19      5.50 o 
  -1   2   3        6.01        3.75      0.16 o 
   0   2   3       74.30       83.81      2.06 o 
   1   2   3      587.64      585.40     10.10 o 
   2   2   3     1802.91     1940.48     36.87 o 
   3   2   3       46.10       57.98      4.98 o 
   4   2   3      494.42      649.84     31.01 o 
   5   2   3       63.72        3.45      7.27 o 
   6   2   3       40.46       43.26     13.17 o 
  -6   3   3      158.76      207.77      6.24 o 
  -5   3   3       28.63       39.78      1.20 o 
  -4   3   3       14.68       17.11      1.18 o 
  -3   3   3       34.22       32.09      1.70 o 
  -2   3   3        0.24        0.42      0.12 o 
  -1   3   3     4063.54     3805.03     72.58 o 
   0   3   3       30.58       33.32      0.81 o 
   1   3   3       12.11       19.33      0.93 o 
   2   3   3     1557.66     1585.48     54.16 o 
   3   3   3       50.15       32.93      1.42 o 
   4   3   3      153.13      146.42      5.45 o 
   5   3   3        8.98       15.75     15.37 o 
   6   3   3        1.32        1.22      1.28 o 
  -6   4   3       76.43       90.04      2.38 o 
  -5   4   3       46.08       49.41      1.70 o 
  -4   4   3        2.31        4.42      2.38 o 
  -3   4   3      580.44      541.22     18.31 o 
  -2   4   3     2482.07     2353.60    146.80 o 
  -1   4   3      551.49      513.99      9.99 o 
   0   4   3      254.52      251.54      5.17 o 
   1   4   3      517.22      552.62     11.20 o 
   2   4   3      535.66      472.79     33.90 o 
   3   4   3        0.05        2.10      1.40 o 
   4   4   3     1098.50      426.31     37.23 o 
   6   4   3       10.11       -1.92      9.79 o 
  -6   5   3        3.14        4.59      0.98 o 
  -5   5   3       62.93       82.02     16.50 o 
  -4   5   3        0.02        0.56      1.70 o 
  -3   5   3        8.97       12.80      3.21 o 
  -2   5   3     2613.35     2334.18     53.55 o 
  -1   5   3      456.20      433.36      8.85 o 
   0   5   3       60.78       71.07      1.60 o 
   2   5   3       97.20       85.70      4.39 o 
   3   5   3        2.17        1.95      0.37 o 
   4   5   3       69.60       91.05      3.61 o 
   5   5   3       50.35       90.00      4.68 o 
   6   5   3        0.52        1.19      9.42 o 
  -6   6   3        0.17       -0.01      0.22 o 
  -5   6   3       49.68       67.08     12.10 o 
  -4   6   3      110.82      132.89     14.67 o 
  -3   6   3      110.02       66.20     20.08 o 
  -2   6   3     1015.61      953.68     26.63 o 
  -1   6   3      156.80      168.11      5.06 o 
   0   6   3      339.73      290.04      8.54 o 
   1   6   3      884.12      866.24     40.88 o 
   2   6   3        6.64        6.70      1.15 o 
   3   6   3       20.71       21.55      3.57 o 
   4   6   3      459.22     1227.97     97.77 o 
   5   6   3        0.13        0.25      0.36 o 
   6   6   3        0.70        0.00      6.68 o 
  -6   7   3        0.28        1.01      8.51 o 
  -5   7   3       27.13       33.92     10.50 o 
  -4   7   3      104.09      101.91      7.78 o 
  -3   7   3        3.40       -0.22      7.15 o 
  -2   7   3      444.71      397.31      6.39 o 
  -1   7   3     1187.37     1075.87     33.96 o 
   0   7   3       16.00       21.95      0.75 o 
   1   7   3       94.62       90.58      2.43 o 
   2   7   3      660.92      745.34     15.32 o 
   3   7   3      870.24      953.60     28.67 o 
   5   7   3       10.40       11.00      5.73 o 
  -5   8   3       18.01       22.02      9.16 o 
  -4   8   3        9.90       14.60      2.03 o 
  -3   8   3       59.64       58.86      6.89 o 
  -2   8   3      104.39      107.09      3.11 o 
  -1   8   3       68.26       68.24      1.49 o 
   0   8   3       19.53       18.28      0.57 o 
   1   8   3       53.77       51.31      1.35 o 
   2   8   3       16.19       20.03      1.04 o 
   3   8   3      166.13       59.09     11.01 o 
   4   8   3      221.36      294.78     14.45 o 
   5   8   3        3.78        0.22      3.61 o 
  -5   9   3        6.97        5.11      3.90 o 
  -4   9   3       39.00       40.18      8.51 o 
  -3   9   3      188.90      194.32      8.36 o 
  -2   9   3      137.95      157.35     11.07 o 
  -1   9   3       57.18       57.45      1.34 o 
   0   9   3       73.03       85.90      1.86 o 
   1   9   3        0.99        0.39      0.55 o 
   2   9   3       37.45       33.34      1.42 o 
   3   9   3       69.05       69.65      9.80 o 
   4   9   3       11.60       12.76      3.33 o 
   5   9   3        2.20       -0.52      3.66 o 
  -5  10   3        0.42        1.73      0.69 o 
  -4  10   3       12.65       18.49      6.52 o 
  -3  10   3       38.27       21.58     12.21 o 
  -2  10   3      456.40      508.92     28.30 o 
  -1  10   3      374.04      380.47     11.76 o 
   0  10   3       36.51       33.97      5.48 o 
   1  10   3        0.80        0.85      0.92 o 
   2  10   3      234.79      268.12      6.36 o 
   3  10   3      420.29      477.12     14.36 o 
   4  10   3       38.29        8.67      6.95 o 
  -4  11   3        6.60        5.91      5.04 o 
  -3  11   3       46.50        9.05      8.06 o 
  -2  11   3       89.97      103.02      4.84 o 
  -1  11   3      183.31      182.12     21.63 o 
   0  11   3      218.89      219.87     19.59 o 
   1  11   3      390.36      417.99     11.33 o 
   2  11   3        1.58        5.57      1.09 o 
   3  11   3      165.06       80.76     96.31 o 
   4  11   3        0.73        0.41      0.36 o 
  -4  12   3        0.92        1.23      0.53 o 
  -3  12   3       35.95       46.15      3.51 o 
  -2  12   3      221.36      223.63      7.64 o 
  -1  12   3       72.66       87.78      5.30 o 
   0  12   3        2.89      -72.62     72.62 o 
   1  12   3       17.10       16.68      0.74 o 
   2  12   3       95.53       93.22     16.41 o 
   3  12   3       13.48        1.94      4.11 o 
  -3  13   3       76.25       68.55     12.77 o 
  -2  13   3        0.24        1.43      0.90 o 
  -1  13   3       28.61       24.40      1.03 o 
   0  13   3       22.13      -34.94     50.12 o 
   1  13   3       41.48       40.28      1.07 o 
   2  13   3        6.83        8.10      2.76 o 
   3  13   3       35.06       36.58      1.83 o 
  -2  14   3       14.93       15.11      1.69 o 
  -1  14   3        0.68       28.08     64.02 o 
   0  14   3        0.35        0.27      0.28 o 
   2  14   3       64.68       60.55      2.74 o 
   0  15   3        0.64        0.65      0.32 o 
  -6   0   4        0.09       -0.07      0.44 o 
  -4   0   4      604.41      662.49     18.36 o 
  -2   0   4      582.42      576.11     16.43 o 
   0   0   4     7271.22     6821.55    193.57 o 
   2   0   4        1.05        1.55      0.18 o 
   6   0   4       42.27        4.85      7.50 o 
  -6   1   4        8.04       10.90      0.61 o 
  -5   1   4        9.03       11.90      0.59 o 
  -4   1   4        1.58        2.48     43.42 o 
  -3   1   4       26.12       27.96      3.26 o 
  -2   1   4      763.63      782.02     14.98 o 
  -1   1   4     9958.84     8817.16    151.69 o 
   0   1   4     3505.51     3412.27     61.44 o 
   1   1   4      499.49      491.25     12.83 o 
   2   1   4       22.84       25.24      0.84 o 
   3   1   4      311.53      327.42     15.27 o 
   4   1   4       52.24      116.81     15.09 o 
   5   1   4        4.53       -2.53      7.30 o 
   6   1   4        4.35       -2.01      9.88 o 
  -6   2   4        9.90       11.56      0.56 o 
  -5   2   4        2.28        3.31      0.32 o 
  -4   2   4       58.49       73.13      3.88 o 
  -3   2   4      862.76      805.99     14.86 o 
  -2   2   4      611.98      667.10     14.59 o 
  -1   2   4      330.21      331.95      6.44 o 
   0   2   4      961.82      966.15     19.45 o 
   1   2   4     2725.56     2817.79     53.39 o 
   2   2   4     1085.89     1132.45     25.71 o 
   3   2   4        1.26        1.80      1.10 o 
   4   2   4      129.01      146.25      7.32 o 
   5   2   4       10.32       18.37      4.66 o 
   6   2   4        0.29       -1.83      6.68 o 
  -6   3   4       31.49       44.99      1.41 o 
  -5   3   4       52.53       21.53     12.75 o 
  -4   3   4        8.11        8.27      1.76 o 
  -3   3   4      275.56      272.70     17.72 o 
  -2   3   4      513.58      518.59     32.83 o 
  -1   3   4      121.23      108.54      2.20 o 
   0   3   4       19.81       21.62      0.56 o 
   1   3   4       28.96       40.23      1.46 o 
   2   3   4      164.15      151.80      5.99 o 
   4   3   4       66.22       88.59     10.43 o 
   6   3   4       54.45        9.15      7.68 o 
  -6   4   4       80.16       97.49      2.90 o 
  -5   4   4      170.55      189.62     26.58 o 
  -4   4   4        9.73       15.15      0.85 o 
  -3   4   4        2.57        0.46      4.22 o 
  -2   4   4       59.37       46.88      4.44 o 
  -1   4   4       80.97       84.60      1.87 o 
   0   4   4      167.55      151.34      2.86 o 
   1   4   4     1036.29     1035.54     41.80 o 
   3   4   4       18.72       22.46      2.74 o 
   5   4   4        8.28        3.81      5.79 o 
   6   4   4       18.31       10.34     10.24 o 
  -6   5   4       30.88       38.01      1.31 o 
  -5   5   4      295.50      363.59     28.69 o 
  -4   5   4       31.75       36.92      1.10 o 
  -3   5   4      421.52      400.53     14.20 o 
  -2   5   4      264.42      254.77      8.76 o 
  -1   5   4       45.51       32.62      0.90 o 
   0   5   4       47.46       48.57      1.15 o 
   1   5   4      615.25      663.10     31.37 o 
   2   5   4      561.44      608.95     16.68 o 
   3   5   4      149.39      163.65     10.61 o 
   4   5   4        0.67        0.88      1.50 o 
   5   5   4        0.25       -0.35      2.57 o 
   6   5   4        0.69       -3.84      9.88 o 
  -6   6   4       53.05       65.11      2.10 o 
  -5   6   4       26.22       25.93      3.48 o 
  -4   6   4        2.06        2.77      2.10 o 
  -3   6   4      121.94      124.04      3.09 o 
  -2   6   4       50.81       43.70      1.79 o 
  -1   6   4        7.56        7.13      1.27 o 
   0   6   4        3.56        6.86      0.82 o 
   1   6   4       89.88       81.83      1.90 o 
   2   6   4      267.01      279.03      6.63 o 
   3   6   4      115.27      121.69      5.72 o 
   4   6   4        1.28       -2.17      3.26 o 
   5   6   4        0.61        0.48      0.45 o 
  -6   7   4        3.77       -1.46      5.67 o 
  -5   7   4       47.71       62.91      1.95 o 
  -4   7   4      177.84      184.25      8.73 o 
  -3   7   4       38.01       38.86      5.36 o 
  -2   7   4       89.32       89.79      1.69 o 
  -1   7   4      331.99      324.00      5.88 o 
   0   7   4      316.57      312.74     23.83 o 
   1   7   4     1017.06      995.60     19.35 o 
   2   7   4        0.00        2.93      0.49 o 
   4   7   4        0.37        4.28      1.17 o 
   5   7   4        4.20        0.47      3.79 o 
  -5   8   4       77.71       89.02     12.03 o 
  -4   8   4        3.21       48.80     14.24 o 
  -3   8   4        5.55        8.82      1.94 o 
  -2   8   4       36.59       39.41      5.37 o 
  -1   8   4        0.27        1.41      0.97 o 
   0   8   4      114.90      125.32      5.08 o 
   1   8   4       88.84      105.32      2.27 o 
   2   8   4       65.33       62.61      2.27 o 
   3   8   4      139.96      202.71      6.45 o 
   4   8   4       10.93        8.56      2.67 o 
   5   8   4        0.23        0.01      1.17 o 
  -5   9   4        5.05        5.65      2.21 o 
  -4   9   4       16.95       15.75      1.31 o 
  -3   9   4       36.13       34.24      5.17 o 
  -2   9   4        2.06        2.13      1.37 o 
  -1   9   4       43.41       -0.57      8.46 o 
   0   9   4       54.93      -57.44     79.30 o 
   1   9   4       25.43       29.82      2.75 o 
   2   9   4        0.09        0.12      0.55 o 
   3   9   4       22.61       -7.78     44.82 o 
   4   9   4        0.99        0.12      0.32 o 
   5   9   4       11.11        2.10      4.02 o 
  -5  10   4        5.33       -1.46      5.85 o 
  -4  10   4        7.60        4.69      2.75 o 
  -3  10   4       72.12       72.10      2.55 o 
  -2  10   4      122.03      126.68     13.98 o 
  -1  10   4       15.53       14.09      3.50 o 
   0  10   4      598.77      612.98     11.49 o 
   1  10   4      148.24      158.23      3.69 o 
   2  10   4        7.59        8.65      3.96 o 
   3  10   4       19.08        1.90     11.98 o 
   4  10   4        7.96       11.41      3.71 o 
  -4  11   4       51.78       25.79     68.69 o 
  -3  11   4       88.01       82.89     12.81 o 
  -2  11   4      299.22      309.83     15.55 o 
  -1  11   4       67.11       68.08      7.91 o 
   0  11   4      268.77      295.82     19.30 o 
   1  11   4       19.57       25.44      1.12 o 
   2  11   4       81.45      105.97      2.58 o 
   3  11   4       15.13       23.65      4.43 o 
   4  11   4        2.05        1.44      0.82 o 
  -4  12   4       54.90       50.12      2.74 o 
  -3  12   4      108.04       99.26     22.02 o 
  -2  12   4       19.45       23.40      2.92 o 
  -1  12   4       37.40       44.84      9.67 o 
   0  12   4       19.85       22.26      1.33 o 
   1  12   4        1.06        0.71      0.28 o 
   2  12   4       76.57       74.98      1.92 o 
   3  12   4       15.20       23.05      4.89 o 
  -3  13   4        1.93        0.85     11.11 o 
  -2  13   4       24.14       23.49      4.69 o 
  -1  13   4       39.44       37.94      6.89 o 
   0  13   4       52.24       47.46      1.20 o 
   1  13   4       82.72       78.65      2.23 o 
   2  13   4       59.26      368.78     95.40 o 
   3  13   4        0.78        0.46      0.37 o 
  -2  14   4        0.70        0.64      0.21 o 
  -1  14   4        0.29        9.88     44.45 o 
   0  14   4       48.07       49.33      1.67 o 
  -5   0   5       40.13       45.87      9.04 o 
  -3   0   5     1142.26     1010.99     27.77 o 
  -1   0   5       16.15        9.39      0.50 o 
   1   0   5     1012.72     1013.65     28.91 o 
   3   0   5      102.30      128.26      5.74 o 
   5   0   5       52.93        8.14     11.80 o 
  -6   1   5       27.94       29.50      0.95 o 
  -5   1   5       47.77       55.58      4.90 o 
  -4   1   5      157.37      179.53     15.33 o 
  -3   1   5      499.83      476.90     19.47 o 
  -2   1   5      228.25      223.69      6.00 o 
  -1   1   5        0.25        0.19      0.07 o 
   0   1   5      425.88      375.50      7.22 o 
   1   1   5        7.81        6.51      0.26 o 
   2   1   5        4.42        3.38      0.46 o 
   4   1   5       48.91       64.30      3.48 o 
   5   1   5        0.82       -3.26      7.73 o 
   6   1   5        3.00        0.09      9.79 o 
  -6   2   5        4.53        8.78      0.50 o 
  -5   2   5        1.31        3.45      3.99 o 
  -4   2   5       19.73       21.72      1.69 o 
  -3   2   5        4.12        5.16      0.96 o 
  -2   2   5     1348.17     1230.62     77.01 o 
  -1   2   5     1827.82     1689.46     32.33 o 
   0   2   5       52.18       35.19      0.79 o 
   1   2   5       77.00       90.01      1.84 o 
   4   2   5       13.28       17.26      5.69 o 
   5   2   5        1.89        1.85      0.65 o 
   6   2   5        2.68       -0.73      6.77 o 
  -6   3   5       12.31       13.23      0.66 o 
  -5   3   5        3.31       -4.96     22.23 o 
  -4   3   5      140.93      148.98     11.84 o 
  -3   3   5       36.94       34.22      2.66 o 
  -2   3   5        0.05        0.97      0.46 o 
  -1   3   5      305.08      256.24      5.06 o 
   0   3   5      182.95      180.81      3.61 o 
   1   3   5      199.18      246.22     15.55 o 
   2   3   5       36.99        1.83      5.85 o 
   3   3   5      139.09      173.70      7.50 o 
   4   3   5       88.87      132.01      8.23 o 
   5   3   5        0.29        0.85      0.69 o 
   6   3   5        8.09       -1.83      6.95 o 
  -6   4   5        3.05        4.90      0.61 o 
  -5   4   5        0.91       50.03     80.67 o 
  -4   4   5        0.67        1.32      0.84 o 
  -3   4   5      179.97      159.00     10.39 o 
  -2   4   5      113.22      102.69     16.63 o 
  -1   4   5        0.39        0.18      0.14 o 
   0   4   5        9.16        6.27      0.27 o 
   1   4   5     1884.99     2044.09     96.13 o 
   2   4   5      215.73      228.78     14.45 o 
   3   4   5       18.57       34.52      7.56 o 
   4   4   5        5.62       -0.95      4.42 o 
   5   4   5       11.46       16.32      3.63 o 
   6   4   5       14.88        3.29      7.68 o 
  -6   5   5       95.32      117.13      4.16 o 
  -5   5   5      159.69      188.07     13.91 o 
  -4   5   5       56.22       68.64     10.17 o 
  -3   5   5        5.74        5.14      3.89 o 
  -2   5   5      218.04      205.87      9.12 o 
  -1   5   5        8.59      156.95     42.07 o 
   0   5   5      118.24       91.19      4.12 o 
   1   5   5      322.08      343.94     28.44 o 
   2   5   5       16.43       15.37      2.83 o 
   3   5   5       34.74       35.27      3.31 o 
   4   5   5       11.75       -1.67      3.73 o 
  -6   6   5        0.00        0.14      0.22 o 
  -5   6   5      197.27      211.64     18.53 o 
  -4   6   5      112.87      123.43      4.87 o 
  -3   6   5      382.79      362.80     15.81 o 
  -2   6   5      256.22      236.78      8.85 o 
  -1   6   5      332.40      281.17     15.33 o 
   0   6   5       40.71       40.09      0.93 o 
   1   6   5      670.46      708.37     27.66 o 
   2   6   5       48.87       40.24      7.04 o 
   3   6   5       65.25       82.64      2.70 o 
   4   6   5       70.07       91.19      4.85 o 
   5   6   5        0.31        2.12      3.73 o 
  -5   7   5       10.00       -1.51      9.13 o 
  -4   7   5       36.06       35.10      1.36 o 
  -3   7   5       28.25       27.84      1.49 o 
  -2   7   5       74.87       84.55      5.55 o 
  -1   7   5      247.54      217.31     11.92 o 
   0   7   5       82.29       70.45      1.52 o 
   1   7   5       34.21       35.81      1.65 o 
   2   7   5        4.49        2.94      0.33 o 
   3   7   5        0.01        0.65      3.00 o 
   4   7   5       13.01       -1.47      3.39 o 
   5   7   5       23.46       18.66     10.52 o 
  -5   8   5       11.51        7.10     10.02 o 
  -4   8   5       16.24       12.62      1.88 o 
  -3   8   5        7.69        7.48      2.26 o 
  -2   8   5       28.67       27.76      1.07 o 
  -1   8   5      106.28      107.65      6.69 o 
   0   8   5       19.90       24.52      0.82 o 
   1   8   5      122.40      120.17      2.83 o 
   2   8   5        0.58        4.86      1.10 o 
   3   8   5       21.41       23.50      4.18 o 
   4   8   5        0.27        1.17      1.25 o 
   5   8   5        0.04        0.41      1.15 o 
  -5   9   5        9.59       12.28      1.05 o 
  -4   9   5       39.22       43.37      4.80 o 
  -3   9   5       39.72       47.77      9.41 o 
  -2   9   5       14.74       -0.97     11.43 o 
  -1   9   5      129.36      124.71      4.83 o 
   0   9   5      317.64      332.90      6.41 o 
   1   9   5      222.41      244.01      5.46 o 
   2   9   5      417.42      466.16      9.25 o 
   3   9   5       50.16       60.39      2.21 o 
   4   9   5        0.10        0.21      0.87 o 
  -4  10   5       49.49       37.84      8.23 o 
  -3  10   5      232.91      227.98     21.03 o 
  -2  10   5        1.06        1.67      1.34 o 
  -1  10   5      104.74      105.75      9.68 o 
   0  10   5      577.69      630.22     11.86 o 
   1  10   5      163.37      194.14      4.42 o 
   2  10   5      203.20      242.18      5.44 o 
   3  10   5        0.07        2.10      6.31 o 
   4  10   5       11.32       13.26      1.01 o 
  -4  11   5        2.20      -37.77     43.90 o 
  -3  11   5       84.44       84.26      4.05 o 
  -2  11   5       34.56       38.82      1.22 o 
  -1  11   5       29.53       30.06      3.73 o 
   0  11   5       23.43       25.60      0.80 o 
   1  11   5       13.08       11.95      0.65 o 
   2  11   5        0.01        0.48      0.36 o 
   3  11   5        5.67       -0.55      3.84 o 
   4  11   5       13.21        2.38      3.84 o 
  -3  12   5       56.95      -14.36     70.61 o 
  -2  12   5       13.37       13.45      2.72 o 
  -1  12   5        2.14        1.90      0.69 o 
   0  12   5        5.51        8.77      1.25 o 
   1  12   5        0.01        0.30      0.35 o 
   2  12   5        0.46       12.44     53.60 o 
   3  12   5        2.89        4.12      1.14 o 
  -3  13   5        2.21       -8.60     42.35 o 
  -2  13   5        4.94        3.86      1.14 o 
  -1  13   5       12.61       12.51      1.66 o 
   0  13   5       17.16       17.51      0.75 o 
   1  13   5       32.26       36.19      1.50 o 
  -2  14   5        0.11        0.46      0.37 o 
  -1  14   5        1.10        1.02      0.18 o 
   0  14   5       32.75       33.97      1.76 o 
  -6   0   6        0.72        0.74      0.39 o 
  -4   0   6      143.04      129.53     19.18 o 
  -2   0   6      105.71       88.08      4.66 o 
   0   0   6        4.95        5.13      0.32 o 
   4   0   6        2.37       -1.37      8.05 o 
  -6   1   6       11.62       14.23      0.70 o 
  -5   1   6        3.82      -26.00     49.68 o 
  -4   1   6       15.72       26.16      2.56 o 
  -3   1   6       70.13       52.68      1.25 o 
  -2   1   6       45.41       54.29      6.13 o 
  -1   1   6      891.71      845.26     18.99 o 
   0   1   6        0.14        0.03      0.11 o 
   4   1   6        0.01        0.05      0.82 o 
   5   1   6       59.08       13.28      8.79 o 
  -6   2   6        6.86        7.58      0.46 o 
  -5   2   6       16.33       19.40      4.12 o 
  -4   2   6       75.52       84.86      6.48 o 
  -3   2   6      281.79      265.21      9.97 o 
  -2   2   6       40.41       30.24      5.54 o 
  -1   2   6     1000.83      922.61     17.74 o 
   0   2   6      323.08      308.00      6.01 o 
   1   2   6     1464.22     1646.32     77.47 o 
   2   2   6        0.39        2.16      1.04 o 
   3   2   6       21.40       25.05      5.81 o 
   4   2   6        0.03        0.45      0.45 o 
   5   2   6       82.72       17.38     11.89 o 
  -6   3   6        7.47       10.71      0.57 o 
  -5   3   6        6.64        7.41      1.69 o 
  -4   3   6       62.54       73.43      7.75 o 
  -3   3   6       16.57       17.59      2.22 o 
  -2   3   6        4.63        6.08      2.60 o 
  -1   3   6       29.10       27.61      0.81 o 
   0   3   6      295.50      308.04      6.86 o 
   1   3   6      177.46      188.87      9.15 o 
   2   3   6      229.83      286.22     16.92 o 
   3   3   6        1.04        3.86      2.07 o 
   4   3   6        4.23       10.10      7.82 o 
   5   3   6        0.04        0.57      1.26 o 
  -6   4   6        3.00        4.78      0.39 o 
  -5   4   6        8.33       10.37      1.16 o 
  -4   4   6       28.89       21.02      1.60 o 
  -3   4   6       60.79       56.12      1.86 o 
  -2   4   6       32.49       34.38      2.15 o 
   0   4   6      451.50      465.62     16.07 o 
   1   4   6        4.31        9.84      0.55 o 
   2   4   6       44.63      104.45     11.16 o 
   3   4   6      274.80      325.01     22.04 o 
   4   4   6      280.43      320.81     22.48 o 
   5   4   6        0.13       -1.82      5.35 o 
  -6   5   6        1.56        2.21      0.28 o 
  -5   5   6       28.32       25.94      1.45 o 
  -4   5   6       79.48       79.76      7.71 o 
  -3   5   6      178.24      179.30      8.48 o 
  -2   5   6        1.24        0.74      0.97 o 
  -1   5   6        2.02        1.38      2.34 o 
   0   5   6        1.55        1.89      0.21 o 
   1   5   6       15.84       10.91      0.72 o 
   2   5   6       76.40       79.25      3.46 o 
   3   5   6        1.41        1.51      0.33 o 
   4   5   6        6.66        1.17      5.15 o 
   5   5   6        8.85        7.58      3.12 o 
  -6   6   6        6.96        6.27      0.58 o 
  -5   6   6       24.18       26.60      3.36 o 
  -4   6   6       25.89       33.22      2.26 o 
  -3   6   6       13.45       10.43      2.19 o 
  -2   6   6        5.41        3.78      0.66 o 
  -1   6   6        6.30        6.53      2.04 o 
   0   6   6       72.98       68.97      1.48 o 
   1   6   6      617.90      585.14     12.09 o 
   2   6   6       16.00        1.07      2.70 o 
   4   6   6        7.21        6.54      6.56 o 
   5   6   6        3.14        0.99      3.85 o 
  -5   7   6       11.53       -2.39     14.27 o 
  -4   7   6       11.64       -5.53     33.02 o 
  -3   7   6       21.69       23.46      0.77 o 
  -2   7   6       30.29       31.57      0.74 o 
  -1   7   6      198.48      190.13      6.36 o 
   0   7   6       91.27       93.21      1.96 o 
   1   7   6      245.38      272.68      6.01 o 
   2   7   6       30.52       23.82      0.73 o 
   3   7   6      205.47      261.47     11.80 o 
   4   7   6        0.03        0.26      0.46 o 
   5   7   6        6.32        7.14      5.03 o 
  -5   8   6       22.54       22.54      2.52 o 
  -4   8   6       39.98       31.01      1.89 o 
  -3   8   6       17.57       17.94      4.15 o 
  -2   8   6       29.37        8.14     24.51 o 
  -1   8   6       27.12       27.82      3.41 o 
   0   8   6       96.31       99.43      2.10 o 
   1   8   6       73.88       92.51      2.25 o 
   2   8   6      147.04      156.52      4.20 o 
   4   8   6        8.73       -0.95      3.99 o 
  -5   9   6        0.00       -0.50     14.77 o 
  -4   9   6        8.93        8.26      1.85 o 
  -3   9   6       26.08       27.25      3.67 o 
  -2   9   6       10.55       11.96     27.48 o 
  -1   9   6       16.76      -24.42     64.39 o 
   0   9   6       14.84       15.35      0.57 o 
   1   9   6       28.03       34.64      2.31 o 
   2   9   6       66.90       65.94      1.74 o 
   4   9   6        0.54        1.85      0.73 o 
  -4  10   6        2.96        2.85      1.10 o 
  -3  10   6       12.22       14.34      2.48 o 
  -2  10   6       87.34       85.89      5.97 o 
  -1  10   6        8.35        7.47      4.16 o 
   0  10   6       38.92       38.30      0.93 o 
   1  10   6        5.18        6.40      0.78 o 
   2  10   6       52.80       56.34      1.54 o 
   3  10   6        8.16        6.95      1.01 o 
  -4  11   6        0.01        0.39      0.73 o 
  -3  11   6       54.02      -17.84     50.30 o 
  -2  11   6       83.05       77.09      7.51 o 
  -1  11   6        3.42        2.69      0.33 o 
   0  11   6      345.98      371.91      7.28 o 
   1  11   6       10.58       10.97      0.61 o 
   2  11   6        6.11        6.15      2.27 o 
   3  11   6        0.94        1.24      0.46 o 
  -3  12   6        3.76       40.33     63.93 o 
  -2  12   6       44.18       51.90      4.85 o 
  -1  12   6       26.29       23.56      3.17 o 
   0  12   6      226.70      247.36      9.66 o 
   1  12   6      113.95      109.48      3.25 o 
   2  12   6        7.09      135.55     79.02 o 
   3  12   6        3.26        3.84      0.55 o 
  -3  13   6       10.35       12.62      0.82 o 
  -2  13   6        4.66        3.07      1.43 o 
  -1  13   6        0.29        0.07      0.21 o 
   0  13   6        0.78        0.85      0.23 o 
   1  13   6        0.40        0.32      0.19 o 
   2  13   6       22.41       20.58      1.28 o 
  -1  14   6       12.50       11.66      0.58 o 
   0  14   6       10.00       10.76      0.82 o 
  -5   0   7       26.42       23.25      1.91 o 
  -3   0   7      119.75       85.17      2.14 o 
  -1   0   7     5350.64     4659.71    132.00 o 
   1   0   7     1227.60     3871.05    296.98 o 
   3   0   7       73.20       71.25      3.11 o 
   5   0   7       89.88       22.50     13.17 o 
  -6   1   7        3.17        4.38      0.36 o 
  -5   1   7        0.09        0.41      2.07 o 
  -4   1   7      205.46      227.71     17.68 o 
  -3   1   7       25.54       17.77      1.31 o 
  -2   1   7     1004.19      859.28     17.44 o 
  -1   1   7     2404.12     2078.15     41.78 o 
   0   1   7      574.55      542.49     15.65 o 
   2   1   7        0.01        0.31      3.07 o 
   3   1   7        0.03        0.18      0.26 o 
   5   1   7        2.22        2.00      7.89 o 
  -6   2   7       42.88       57.30      1.52 o 
  -5   2   7        2.57      -16.79     41.06 o 
  -4   2   7      130.08      130.66     12.03 o 
  -3   2   7        0.00        3.69      7.48 o 
  -2   2   7      766.33      686.30     27.79 o 
  -1   2   7      289.83      250.12      6.74 o 
   1   2   7      260.04      263.69     10.43 o 
   2   2   7      105.03       54.42      7.77 o 
   3   2   7      214.45      239.83     20.40 o 
   4   2   7       88.78      151.47      7.17 o 
   5   2   7        4.02        0.57      5.97 o 
  -6   3   7        2.02        2.36      0.27 o 
  -5   3   7        0.39        0.01      3.32 o 
  -4   3   7        0.02        0.58      2.81 o 
  -3   3   7        3.16        3.29      1.62 o 
  -2   3   7      163.15      133.31      2.74 o 
  -1   3   7      584.86      440.80     10.53 o 
   2   3   7      177.14      224.50     16.51 o 
   5   3   7       24.70       18.42      8.12 o 
  -6   4   7       98.66      103.99      2.98 o 
  -5   4   7       14.54       16.13      2.65 o 
  -4   4   7        0.66        1.93      1.41 o 
  -3   4   7      177.12      154.76      6.78 o 
  -2   4   7        0.10        2.99      9.46 o 
  -1   4   7        1.86        0.56      1.85 o 
   0   4   7      785.90      737.83     13.71 o 
   1   4   7      507.69      475.24     15.97 o 
   2   4   7       63.44       69.05      3.71 o 
   3   4   7        4.46        4.13      2.12 o 
   4   4   7      223.14       58.34     16.28 o 
  -6   5   7      111.47      125.95      7.03 o 
  -5   5   7       11.65       10.83      0.57 o 
  -4   5   7      134.98      148.48     12.93 o 
  -3   5   7        9.89        9.84      1.62 o 
  -2   5   7      742.16      677.58     17.65 o 
  -1   5   7       91.07       70.43      3.29 o 
   0   5   7        8.67        9.96      0.46 o 
   1   5   7      477.16      530.65     17.08 o 
   2   5   7       17.08       22.93      3.31 o 
   3   5   7        1.66        1.23      1.18 o 
   5   5   7       17.02        1.54      3.70 o 
  -5   6   7       20.16       20.95      3.72 o 
  -4   6   7       24.27       27.05      1.63 o 
  -3   6   7      168.60      161.88     12.65 o 
  -2   6   7      357.57      323.12      8.26 o 
  -1   6   7        5.28        7.81      3.66 o 
   0   6   7       27.04       23.45      0.69 o 
   1   6   7      153.60      162.52      3.69 o 
   2   6   7        0.03        0.11      0.53 o 
   3   6   7        2.93        4.26      1.61 o 
   4   6   7       21.96       30.58      7.91 o 
   5   6   7        0.00       -0.25      3.20 o 
  -5   7   7       50.82       48.95      3.94 o 
  -4   7   7        3.36      -18.66     55.43 o 
  -3   7   7        9.73        9.81      1.80 o 
  -2   7   7        4.46        5.63      0.58 o 
  -1   7   7       35.51       29.91      5.46 o 
   0   7   7      704.89      720.37     13.46 o 
   1   7   7        7.89       11.02      1.02 o 
   3   7   7      225.93      296.73     18.32 o 
   4   7   7       10.45       23.45     13.40 o 
  -5   8   7        5.69      -18.02     43.90 o 
  -4   8   7       22.13       21.13      6.06 o 
  -3   8   7        2.72      -30.09     76.19 o 
  -2   8   7        5.25      -26.62     67.77 o 
  -1   8   7       49.92       44.20      2.18 o 
   0   8   7      223.30      233.86      4.57 o 
   1   8   7       31.51       29.75      1.13 o 
   2   8   7      157.31      203.18      4.80 o 
   3   8   7      237.28      298.72     12.07 o 
   4   8   7       93.34       53.96     11.25 o 
  -5   9   7        0.06        0.27      0.37 o 
  -4   9   7        4.18        3.87      1.20 o 
  -3   9   7        4.10       52.04     74.72 o 
  -2   9   7       10.50       11.82      1.09 o 
  -1   9   7      177.21      182.08     15.50 o 
   0   9   7       21.09       27.33      0.81 o 
   1   9   7       29.47       39.98      1.21 o 
   2   9   7      303.46      334.48      9.72 o 
   3   9   7       17.89       19.63      5.99 o 
   4   9   7        0.51        0.30      0.37 o 
  -4  10   7        1.62       26.71     48.38 o 
  -3  10   7        0.46       11.07     73.72 o 
  -2  10   7       68.94       69.11      3.90 o 
  -1  10   7      346.04      334.37     31.26 o 
   0  10   7       46.97       47.00      1.16 o 
   1  10   7        1.74        2.50      0.38 o 
   2  10   7        0.00        0.40      0.33 o 
  -4  11   7       39.60       28.33      6.53 o 
  -3  11   7      157.37      142.60     27.51 o 
  -2  11   7       78.48       79.70      3.26 o 
  -1  11   7       29.55       26.68      1.04 o 
   0  11   7      103.76      111.68      2.35 o 
   1  11   7        8.91       12.29      0.61 o 
   2  11   7        3.44        2.81      0.42 o 
   3  11   7        1.57        2.57      0.69 o 
  -3  12   7       23.70       24.90      2.06 o 
  -2  12   7       67.42       59.31      7.27 o 
  -1  12   7      137.05      126.74      3.57 o 
   0  12   7       23.52       20.96      0.81 o 
   1  12   7       38.38       36.01      1.60 o 
   2  12   7        5.71        7.02      0.48 o 
  -2  13   7       48.99       43.12      3.67 o 
  -1  13   7       21.88       19.35      1.24 o 
   0  13   7        9.47        8.17      0.55 o 
   1  13   7        1.58        1.54      0.24 o 
  -6   0   8        0.11       -0.01      0.42 o 
  -4   0   8       89.85      100.45     10.45 o 
  -2   0   8     1238.36     1031.72     27.57 o 
   0   0   8      197.67      157.56      4.33 o 
   2   0   8        3.92        0.65      3.07 o 
  -6   1   8       11.80       12.85      0.55 o 
  -5   1   8       55.20       64.57      5.16 o 
  -4   1   8       14.04      -39.86     51.73 o 
  -3   1   8        4.40        4.28      0.54 o 
  -2   1   8      150.95      128.75      6.05 o 
  -1   1   8      155.81      124.30     12.62 o 
   0   1   8      339.81      320.71      6.06 o 
   1   1   8        3.10        4.13      0.31 o 
   2   1   8      210.61      194.58      5.53 o 
   3   1   8      107.46      142.98      4.20 o 
   4   1   8        0.24       -1.87      4.13 o 
   5   1   8        0.11        1.86      7.56 o 
  -6   2   8        6.42        7.20      0.44 o 
  -5   2   8       16.12      -48.67     48.67 o 
  -4   2   8       41.93       42.94      4.59 o 
  -3   2   8      513.72      471.71      8.55 o 
  -2   2   8     1599.55     1368.73     20.91 o 
  -1   2   8       11.63        8.86      1.72 o 
   0   2   8        3.63        2.78      0.20 o 
   1   2   8      240.30      305.59      6.62 o 
   2   2   8      219.28      118.54     12.90 o 
   4   2   8        0.14       -1.11      4.39 o 
   5   2   8       27.32        6.72      8.96 o 
  -6   3   8       10.79       12.91      0.57 o 
  -5   3   8        4.74        5.69      2.19 o 
  -4   3   8        4.39        7.64      1.07 o 
  -3   3   8       98.12      102.38      2.73 o 
  -2   3   8        3.24       -2.83     49.57 o 
  -1   3   8      266.86      258.79     18.39 o 
   0   3   8      363.40      334.40      5.69 o 
   1   3   8        2.28        2.96      0.61 o 
   2   3   8       13.24       51.73      9.61 o 
   3   3   8      375.65      487.97     16.30 o 
   4   3   8        7.65        3.05      4.26 o 
   5   3   8        2.63        1.02      4.30 o 
  -6   4   8       29.83       19.69      2.24 o 
  -5   4   8       26.78       33.75      4.02 o 
  -4   4   8        4.91      -25.68     47.99 o 
  -3   4   8      240.31      224.27      5.29 o 
  -2   4   8      274.36      226.13      9.76 o 
  -1   4   8       31.76       27.62      2.39 o 
   0   4   8      233.96      237.28      4.47 o 
   1   4   8      374.33      377.40      8.14 o 
   2   4   8       21.05        2.04      5.19 o 
   3   4   8       29.12       29.75      6.55 o 
   4   4   8       30.32        2.29     12.53 o 
   5   4   8        2.73        0.23      4.39 o 
  -5   5   8       55.10       66.99      7.03 o 
  -4   5   8       14.09       12.42      2.88 o 
  -3   5   8       25.09      -32.18     46.09 o 
  -2   5   8       51.37       42.94      2.84 o 
  -1   5   8       76.22       59.57      2.86 o 
   0   5   8      309.90      317.87      6.06 o 
   1   5   8       56.39       54.73      1.44 o 
   2   5   8        0.07        0.14      0.38 o 
   3   5   8      286.73      341.52     13.63 o 
   4   5   8       62.27       22.68      7.32 o 
   5   5   8        0.20        0.07      4.00 o 
  -5   6   8      133.45      145.26     10.85 o 
  -4   6   8      112.86      104.55      2.61 o 
  -3   6   8        0.66        1.67      8.13 o 
  -2   6   8      129.44      113.42      6.59 o 
  -1   6   8        0.43       15.00     57.90 o 
   0   6   8        0.05        0.20      0.21 o 
   1   6   8        0.33        4.14      1.73 o 
   2   6   8        0.00       -0.01      0.35 o 
   3   6   8       43.78       45.45      2.97 o 
  -5   7   8       16.26       16.90      3.83 o 
  -4   7   8       26.22       29.27      1.14 o 
  -3   7   8       17.35       18.60      3.03 o 
  -2   7   8       78.36       63.96      3.31 o 
  -1   7   8       88.85       85.56      9.29 o 
   0   7   8       17.84       17.97      0.59 o 
   1   7   8       14.64       19.27      1.23 o 
   2   7   8        7.36       11.18      2.35 o 
   3   7   8       18.70        1.10      9.60 o 
  -5   8   8       10.53        8.16      7.50 o 
  -4   8   8        0.37       40.70     81.68 o 
  -3   8   8        0.10       24.05     74.82 o 
  -2   8   8      311.47      323.65     13.75 o 
  -1   8   8      230.86      235.11     16.72 o 
   0   8   8      181.08      187.52      3.72 o 
   1   8   8       63.28       60.73      1.63 o 
   2   8   8      261.50      301.09      7.29 o 
   3   8   8        5.70        0.46      4.39 o 
  -4   9   8        0.66        0.54      7.28 o 
  -3   9   8        2.62        2.04      0.34 o 
  -2   9   8       16.27       14.62      1.65 o 
  -1   9   8      965.38     1010.06     21.44 o 
   0   9   8      309.46      339.39      6.53 o 
   1   9   8       97.10      105.41      2.57 o 
   2   9   8       37.99       50.41      1.74 o 
   3   9   8        8.04       12.91      6.86 o 
   4   9   8        7.20        0.91      3.57 o 
  -4  10   8       40.45       33.82      7.30 o 
  -3  10   8       22.72       26.38      2.28 o 
  -2  10   8        2.63        5.05      4.50 o 
  -1  10   8      295.26      323.91      7.12 o 
   0  10   8      143.19      165.25      3.33 o 
   1  10   8        0.55        0.63      0.30 o 
   2  10   8        0.17        1.16      1.07 o 
  -3  11   8        0.01        0.18      2.43 o 
  -2  11   8        1.68       41.43     66.68 o 
  -1  11   8       20.25       20.96      0.77 o 
   0  11   8       35.24       41.32      1.21 o 
   1  11   8        3.81        5.43      1.15 o 
   2  11   8       32.62       42.80      3.52 o 
   3  11   8        4.41        5.30      0.64 o 
  -3  12   8       85.10       73.44      3.11 o 
  -2  12   8       29.13       24.82      1.65 o 
  -1  12   8       27.48       28.43      0.81 o 
   0  12   8       73.78       81.72      2.86 o 
   1  12   8       19.88       19.40      0.83 o 
   2  12   8        0.04        0.09      0.27 o 
  -1  13   8       22.87       25.73      1.33 o 
   0  13   8        3.72        4.68      0.34 o 
  -5   0   9       17.74      -15.82     72.62 o 
  -3   0   9        0.22        1.67     33.25 o 
  -1   0   9       43.41      -21.31     52.68 o 
   1   0   9        6.31        6.32      1.55 o 
   3   0   9       22.66        8.41      4.68 o 
   5   0   9        0.08       -0.09      6.95 o 
  -6   1   9        0.54        0.15      0.23 o 
  -5   1   9        3.30        2.48      2.43 o 
  -4   1   9       31.10       32.89      2.68 o 
  -3   1   9       58.87       56.27      1.94 o 
  -2   1   9       80.89       65.98      2.86 o 
  -1   1   9       36.50       47.21      1.47 o 
   0   1   9       96.56       80.00      1.39 o 
   1   1   9        7.63        9.39      1.24 o 
   2   1   9        1.34        1.39      0.49 o 
   3   1   9       48.49       60.44      6.39 o 
   4   1   9        3.87       15.51      7.15 o 
   5   1   9        0.02       -0.99      6.99 o 
  -6   2   9        2.68        3.23      0.31 o 
  -5   2   9        3.32       -6.55     49.82 o 
  -4   2   9       86.04       80.34      2.03 o 
  -3   2   9        8.06       80.22     85.38 o 
  -2   2   9      116.88      106.27      3.59 o 
  -1   2   9       63.33       62.73      2.13 o 
   0   2   9        1.34        1.29      0.16 o 
   1   2   9       37.82       41.49      1.22 o 
   2   2   9       30.65       33.61      4.61 o 
   3   2   9      113.25      158.91      4.66 o 
   4   2   9       85.92      105.64     17.93 o 
   5   2   9        0.18        2.39      5.54 o 
  -6   3   9        0.42        0.20      0.30 o 
  -5   3   9        0.15        0.29      2.44 o 
  -4   3   9       37.77       36.47      2.41 o 
  -3   3   9        0.26        0.65      1.89 o 
  -2   3   9       80.37       72.03      3.81 o 
  -1   3   9        6.12        5.83      2.36 o 
   0   3   9      191.38      190.13      3.34 o 
   1   3   9        8.79       10.64      1.03 o 
   2   3   9       48.26       55.57      1.81 o 
   3   3   9        1.00        2.01      0.93 o 
   4   3   9        0.09        0.64      4.54 o 
   5   3   9        0.51       -1.55      5.85 o 
  -5   4   9        2.20        1.96      6.15 o 
  -4   4   9        3.18        6.87      4.71 o 
  -3   4   9       98.17       81.52      3.33 o 
  -2   4   9       17.68       12.75      2.24 o 
  -1   4   9       70.62       64.79      5.97 o 
   0   4   9       67.88       73.21      1.58 o 
   1   4   9       58.01       56.14      1.47 o 
   2   4   9        6.63        8.12      3.71 o 
   3   4   9      152.46      222.89      9.15 o 
   4   4   9        0.48       -0.91      4.42 o 
  -5   5   9        0.17       31.83     74.54 o 
  -4   5   9        0.19        0.10      4.88 o 
  -3   5   9       37.19       40.56      4.47 o 
  -2   5   9      255.40      237.09      8.28 o 
  -1   5   9       12.56        9.05      1.88 o 
   0   5   9       21.06       14.12      0.57 o 
   1   5   9       75.98       92.94      2.25 o 
   2   5   9       16.77       16.75      3.34 o 
   3   5   9       15.64       25.60     10.34 o 
   4   5   9       22.51        2.33      3.45 o 
  -5   6   9       11.08        9.17      1.13 o 
  -4   6   9        1.05        1.38      6.81 o 
  -3   6   9       84.29       71.66      5.69 o 
  -2   6   9       28.03       28.80      1.81 o 
  -1   6   9        0.01        0.16      0.17 o 
   0   6   9       11.14       10.65      0.44 o 
   1   6   9       16.79       24.23      0.86 o 
   2   6   9        6.32        7.91      1.87 o 
   3   6   9       63.76       22.58     11.57 o 
   4   6   9        1.32        2.03      4.71 o 
  -5   7   9        1.94        1.97      0.32 o 
  -4   7   9       14.60      -55.97     68.32 o 
  -3   7   9        0.00        0.01      3.64 o 
  -2   7   9       63.34      -56.52     72.71 o 
  -1   7   9        1.06        1.48      0.28 o 
   0   7   9       22.93       20.05      0.72 o 
   1   7   9        1.54        1.50      0.28 o 
   2   7   9        6.29        9.82      1.07 o 
   3   7   9        0.13        6.77      6.40 o 
   4   7   9        7.22        1.19      3.84 o 
  -4   8   9        2.07        1.61      4.28 o 
  -3   8   9        5.52        4.36      1.27 o 
  -2   8   9      142.61      145.79      9.32 o 
  -1   8   9        0.41        0.61      0.31 o 
   0   8   9        4.55        3.92      0.32 o 
   1   8   9        5.69        6.60      1.32 o 
   3   8   9        7.19       -1.55      3.93 o 
   4   8   9       20.69       14.36      5.85 o 
  -4   9   9       22.09       18.74      3.39 o 
  -3   9   9       73.01       74.30      5.95 o 
  -2   9   9        6.40        6.22      1.59 o 
  -1   9   9      145.78      162.42      3.76 o 
   0   9   9        0.68        1.05      0.39 o 
   1   9   9       32.93       33.50      1.05 o 
   2   9   9        1.68        2.43      0.59 o 
   3   9   9        0.33        1.46      5.49 o 
  -4  10   9        8.86        7.77      0.64 o 
  -3  10   9       51.21       37.57      7.38 o 
  -2  10   9        0.23       24.24     66.31 o 
  -1  10   9        0.03        0.15      0.24 o 
   0  10   9        0.37        0.47      0.30 o 
   1  10   9       70.88       80.27      2.04 o 
   2  10   9        1.32        1.91      0.65 o 
   3  10   9        9.30       11.98      0.91 o 
  -3  11   9       33.66       23.39      4.16 o 
  -2  11   9       10.36      -44.08     63.66 o 
  -1  11   9        2.95        2.74      0.32 o 
   0  11   9        4.18        5.43      0.40 o 
   1  11   9       26.81       27.38      0.86 o 
   2  11   9        1.75        2.20      0.46 o 
  -2  12   9        7.52        6.83      0.87 o 
  -1  12   9      132.97      127.11      4.92 o 
   0  12   9       24.78       18.88      1.39 o 
   1  12   9       31.49       36.93      1.26 o 
  -4   0  10       15.69      -67.04     83.14 o 
  -2   0  10      680.46      615.87     13.29 o 
   0   0  10      120.70      122.83      2.90 o 
   2   0  10      247.18      834.14     48.95 o 
   4   0  10        1.50        6.11      5.16 o 
  -5   1  10       22.11       21.51      4.53 o 
  -4   1  10      222.30      223.50      9.85 o 
  -3   1  10        2.65        3.61      1.64 o 
  -2   1  10      165.59      165.08      6.14 o 
  -1   1  10      179.17      172.59      8.07 o 
   0   1  10       64.54       53.17      0.99 o 
   1   1  10        0.87        1.22      0.44 o 
   2   1  10      639.01      780.32     15.91 o 
   3   1  10       76.10      100.30      3.10 o 
   4   1  10        1.07       -0.44      3.26 o 
  -5   2  10        0.00        0.42      2.84 o 
  -4   2  10        0.06        0.53      2.56 o 
  -3   2  10       63.31       60.46      5.86 o 
  -2   2  10        7.03        7.91      1.77 o 
  -1   2  10      254.94      259.52      8.61 o 
   0   2  10       17.15       21.40      0.52 o 
   1   2  10      321.41      369.32      7.03 o 
   2   2  10       35.83       48.03      1.75 o 
   3   2  10        9.10       16.83      5.98 o 
   4   2  10       23.28        1.10      9.88 o 
  -5   3  10       29.01       26.57      4.54 o 
  -4   3  10       14.52       14.57      1.07 o 
  -3   3  10       30.32       30.26      2.17 o 
  -2   3  10       28.01       25.63      3.75 o 
  -1   3  10       27.38       21.21      1.35 o 
   0   3  10      321.99      321.56      5.07 o 
   1   3  10        0.49        0.44      0.32 o 
   2   3  10        4.02        5.20      1.53 o 
   3   3  10      309.62      433.14     12.53 o 
   4   3  10        3.96       -1.09      3.81 o 
  -5   4  10        0.24        0.03      2.35 o 
  -4   4  10        0.15        0.40      2.06 o 
  -3   4  10        0.99        0.79      2.72 o 
  -2   4  10       30.91       30.22      5.35 o 
  -1   4  10       46.16       48.75      0.94 o 
   0   4  10       77.12       87.05      2.17 o 
   1   4  10        0.45        2.64      0.86 o 
   2   4  10       53.57       69.69      2.29 o 
   4   4  10       27.31        1.47      5.67 o 
  -5   5  10        3.40      -44.91     44.91 o 
  -4   5  10       50.03       49.18      6.34 o 
  -3   5  10      483.51      459.59     56.89 o 
  -2   5  10       82.88       79.02      5.67 o 
  -1   5  10       20.09       20.81      0.55 o 
   0   5  10       16.38       13.50      0.52 o 
   1   5  10      177.93      208.40      4.58 o 
   2   5  10       49.08      133.99     14.63 o 
   3   5  10      131.70      201.54      6.17 o 
   4   5  10        4.36        3.04      3.15 o 
  -5   6  10       32.40       24.35      3.85 o 
  -4   6  10       22.35      -43.08     66.95 o 
  -3   6  10       12.99        9.76      2.74 o 
  -2   6  10      247.76      243.78     21.17 o 
  -1   6  10        8.17        8.66      0.43 o 
   0   6  10        2.30        2.33      0.25 o 
   1   6  10        7.79        7.16      0.96 o 
   2   6  10       35.08       48.23      1.71 o 
   3   6  10       19.13       18.42      4.71 o 
   4   6  10        1.31        2.07      3.16 o 
  -4   7  10        5.59        4.49      0.36 o 
  -3   7  10       22.94      -25.06     76.92 o 
  -2   7  10        7.43      -67.68     67.68 o 
  -1   7  10       43.01       44.73      1.11 o 
   0   7  10       24.54       25.29      1.48 o 
   1   7  10        0.96        1.72      0.32 o 
   2   7  10      121.45       63.75     10.70 o 
   3   7  10        0.51        0.27      0.97 o 
  -4   8  10        0.73        0.97      1.18 o 
  -3   8  10       14.59      -40.98     70.79 o 
  -2   8  10      132.76      127.96     12.18 o 
  -1   8  10       58.84       64.61      1.69 o 
   0   8  10        4.35        5.50      0.57 o 
   1   8  10        9.11       12.40      0.60 o 
   2   8  10      287.19      332.80      9.03 o 
  -4   9  10       10.03      -33.48     52.87 o 
  -3   9  10        4.68       42.99     62.83 o 
  -2   9  10       86.12       85.24      4.64 o 
  -1   9  10        0.05        0.37      0.26 o 
   0   9  10       21.58       18.37      0.72 o 
   1   9  10       69.15       77.60      2.10 o 
   2   9  10       11.34       14.11      3.22 o 
   3   9  10       61.94       71.39      2.23 o 
  -3  10  10       31.24      -16.37     40.52 o 
  -2  10  10        4.64        4.78      0.33 o 
  -1  10  10       43.26       42.24      1.39 o 
   0  10  10       31.82       30.64      0.97 o 
   1  10  10        5.04        5.65      0.40 o 
   2  10  10       31.71       36.95      1.92 o 
  -3  11  10       33.43       30.37      1.46 o 
  -2  11  10       36.37       31.54      0.84 o 
  -1  11  10       27.67       21.65      0.78 o 
   0  11  10        0.01        0.16      0.19 o 
   1  11  10        1.42        1.58      0.33 o 
   2  11  10       11.79       11.16      0.91 o 
  -1  12  10       12.29       11.57      0.57 o 
   0  12  10       14.40       15.49      0.67 o 
  -5   0  11       42.42       39.74      3.31 o 
  -3   0  11      156.54      137.65      4.24 o 
  -1   0  11       70.60       76.68      8.32 o 
   1   0  11        3.38        4.98      1.31 o 
   3   0  11        3.41        8.36      4.88 o 
  -5   1  11        4.95        5.74      0.70 o 
  -4   1  11       50.30       56.89      5.04 o 
  -3   1  11      378.88      368.12     15.59 o 
  -2   1  11      309.95      291.40      7.58 o 
  -1   1  11        0.00        0.44      0.49 o 
   0   1  11       20.55       23.22      0.57 o 
   1   1  11       45.45       46.34      1.13 o 
   2   1  11        4.87        4.14      1.11 o 
   3   1  11       48.35       70.77      3.52 o 
   4   1  11        1.67        0.78      3.88 o 
  -5   2  11       61.89       58.78      4.71 o 
  -4   2  11      162.14      149.96      5.45 o 
  -3   2  11      353.98      338.70     12.58 o 
  -2   2  11      346.77      315.98     10.72 o 
  -1   2  11       32.20       38.61      1.97 o 
   0   2  11      261.01      285.39      4.54 o 
   1   2  11      444.04      517.55      9.77 o 
   2   2  11     1312.65     1653.70     34.24 o 
   3   2  11       41.76       29.61     20.08 o 
   4   2  11        0.48        1.42      3.57 o 
  -5   3  11        0.07        0.62      2.89 o 
  -4   3  11       26.60       29.34      4.34 o 
  -3   3  11       97.04      106.55      6.12 o 
  -2   3  11      199.81      197.58      6.50 o 
  -1   3  11       18.60       20.25      1.36 o 
   0   3  11        1.20        1.88      0.48 o 
   1   3  11       47.51      153.11     16.01 o 
   2   3  11      166.39      212.16      7.14 o 
   3   3  11       33.64       51.52      1.78 o 
  -5   4  11       17.52       16.30      2.79 o 
  -4   4  11       81.15       82.03      5.25 o 
  -3   4  11       12.93        9.87      1.39 o 
  -2   4  11        0.95        0.88      2.34 o 
  -1   4  11       15.28       14.58      0.45 o 
   0   4  11      257.83      278.86      4.88 o 
   1   4  11       57.81       70.75      1.58 o 
   2   4  11        2.39        2.00      1.71 o 
   3   4  11       88.96      111.43      3.39 o 
  -5   5  11        0.17       -0.34     23.32 o 
  -4   5  11       90.45       91.57      9.85 o 
  -3   5  11      144.58      142.65     11.08 o 
  -2   5  11       56.62       50.04      2.84 o 
  -1   5  11        2.75        3.58      0.34 o 
   0   5  11      128.27      129.66      2.40 o 
   1   5  11       12.64       13.40      0.65 o 
   2   5  11       34.22       43.72      2.94 o 
   3   5  11        9.44       19.14      4.30 o 
   4   5  11       15.73        2.29      3.57 o 
  -4   6  11       20.96      -19.21     65.94 o 
  -3   6  11        2.27        1.96      6.22 o 
  -2   6  11       23.97       25.42      1.35 o 
  -1   6  11       49.91       52.18      1.08 o 
   0   6  11       35.15       35.73      0.93 o 
   1   6  11       92.88      100.85      5.58 o 
   2   6  11        5.14        6.01      2.06 o 
   3   6  11       14.26       17.58      2.09 o 
  -4   7  11       15.98       13.38      1.17 o 
  -3   7  11        0.08        5.95     61.83 o 
  -2   7  11        0.26        0.73      1.10 o 
  -1   7  11       20.38       19.90      0.69 o 
   0   7  11       24.56       27.39      0.95 o 
   1   7  11        0.62        1.46      0.50 o 
   2   7  11        9.00        9.90      1.76 o 
   3   7  11        0.02        0.57      0.51 o 
  -4   8  11       10.98       37.13     55.79 o 
  -3   8  11       43.88       40.19      9.24 o 
  -2   8  11        3.84        4.04      0.40 o 
  -1   8  11      187.81      192.44      4.04 o 
   0   8  11      157.63      169.20      3.92 o 
   1   8  11      388.26      453.34      9.39 o 
   2   8  11       54.21       40.15      8.96 o 
   3   8  11        0.67        0.66      0.26 o 
  -3   9  11        2.62        2.01      4.57 o 
  -2   9  11      230.36      235.63      4.84 o 
  -1   9  11       22.46       25.90      0.91 o 
   0   9  11        3.19        3.19      0.35 o 
   1   9  11       53.13       67.08      1.87 o 
   2   9  11      102.05      140.85      5.95 o 
  -3  10  11        4.99        5.21      0.55 o 
  -2  10  11       11.45       10.91      0.49 o 
  -1  10  11       44.31       43.99      1.16 o 
   0  10  11        5.38        5.76      0.34 o 
   1  10  11       41.07       42.52      1.16 o 
   2  10  11       21.88       23.92      0.91 o 
  -1  11  11       25.39       22.86      0.91 o 
   0  11  11        6.28        6.70      0.41 o 
   1  11  11       24.93       23.41      1.28 o 
  -4   0  12       10.57       11.84      4.37 o 
  -2   0  12       42.32       41.26      7.06 o 
   0   0  12       10.68       10.23      1.10 o 
   2   0  12        5.59        7.24      2.16 o 
   4   0  12       17.95        9.15      9.42 o 
  -5   1  12        5.47      -26.41     32.56 o 
  -4   1  12       88.87       81.19      5.52 o 
  -3   1  12       42.24       44.72      2.81 o 
  -2   1  12       44.65       43.55      1.81 o 
  -1   1  12        5.57        5.36      0.29 o 
   0   1  12        2.75        2.87      1.29 o 
   1   1  12        0.37        0.77      0.31 o 
   2   1  12        2.57        2.34      0.70 o 
   3   1  12       33.69        6.39      3.41 o 
   4   1  12        2.76       -1.15      5.11 o 
  -5   2  12       63.63       48.22      9.40 o 
  -4   2  12        1.31        2.42      3.85 o 
  -3   2  12        0.02        0.21      4.68 o 
  -2   2  12       90.92       90.19      3.68 o 
  -1   2  12       82.18       83.55      1.44 o 
   0   2  12       58.22       62.95      1.19 o 
   3   2  12       51.64       88.71      5.13 o 
   4   2  12        1.09        0.10      5.00 o 
  -5   3  12        1.06       -2.69     33.33 o 
  -4   3  12        8.72        6.55      2.63 o 
  -3   3  12       30.38       24.94      2.13 o 
  -2   3  12       37.45       33.35      4.52 o 
  -1   3  12       44.82       45.38      0.85 o 
   0   3  12      114.48      134.12      2.48 o 
   1   3  12       49.62       59.69      1.39 o 
   2   3  12        0.20        0.35      0.28 o 
   3   3  12        0.09        0.09      0.26 o 
  -4   4  12       20.81       18.18      2.07 o 
  -3   4  12        0.14        0.16      4.54 o 
  -2   4  12        0.02       30.14     34.87 o 
  -1   4  12       23.62       23.08      0.58 o 
   0   4  12       71.63       80.93      1.60 o 
   1   4  12       13.59       14.12      1.59 o 
   2   4  12        4.02        2.14      1.12 o 
   3   4  12        1.58        0.99      1.75 o 
  -4   5  12        7.29       41.34     66.13 o 
  -3   5  12       41.01       37.40      5.08 o 
  -2   5  12        2.33        2.94      5.76 o 
  -1   5  12        1.21        1.19      0.20 o 
   0   5  12        7.65       13.01      1.40 o 
   1   5  12      156.22      176.41      3.54 o 
   2   5  12        0.97        1.30      0.66 o 
   3   5  12        0.80       -0.93      2.71 o 
  -4   6  12        2.81        0.75      5.61 o 
  -3   6  12       13.41       11.64      2.20 o 
  -2   6  12        0.61        0.64      0.18 o 
  -1   6  12       39.68       44.41      1.16 o 
   0   6  12        5.65        6.23      0.38 o 
   1   6  12        2.73        2.94      0.30 o 
   2   6  12        7.84        2.21      2.47 o 
   3   6  12        2.21        4.87      0.41 o 
  -4   7  12        3.02        1.06      5.55 o 
  -3   7  12        0.35        0.82      4.53 o 
  -2   7  12        1.25        1.65      0.27 o 
  -1   7  12        3.34        4.41      0.34 o 
   0   7  12        5.83        6.38      0.49 o 
   1   7  12       33.57       39.13      1.78 o 
   2   7  12       10.23        9.06      0.58 o 
   3   7  12        1.68        1.90      0.26 o 
  -3   8  12        2.59       36.68     41.98 o 
  -2   8  12      112.08      115.12      2.51 o 
  -1   8  12       79.26       82.26      1.90 o 
   0   8  12       86.28       93.02      1.99 o 
   1   8  12       35.50       43.84      2.84 o 
   2   8  12        2.52        2.14      1.19 o 
  -3   9  12        4.47        5.45      0.54 o 
  -2   9  12       24.14       24.76      0.73 o 
  -1   9  12      185.92      189.38      3.96 o 
   0   9  12       33.56       35.72      0.86 o 
   1   9  12        7.21       10.28      0.41 o 
   2   9  12        0.87        1.07      0.29 o 
  -2  10  12       36.52       27.80      0.87 o 
  -1  10  12        9.38        9.74      0.51 o 
   0  10  12       42.49       38.84      3.06 o 
   1  10  12        2.62        2.02      0.32 o 
  -3   0  13      103.84       90.11     13.65 o 
  -1   0  13        1.16        1.49      0.30 o 
   1   0  13       11.07       14.29      3.52 o 
   3   0  13        1.80        0.82      0.80 o 
  -4   1  13       14.34       13.32      5.14 o 
  -3   1  13        0.44        0.79      3.44 o 
  -2   1  13        5.69      -20.89     31.53 o 
  -1   1  13       35.13       41.10      0.83 o 
   0   1  13        0.03        0.26      0.89 o 
   1   1  13      330.88      419.82      7.92 o 
   2   1  13        2.20        1.68      0.99 o 
   3   1  13        7.06       10.45      2.33 o 
  -4   2  13       42.07       39.48      1.51 o 
  -3   2  13       16.21       16.85      1.50 o 
  -2   2  13       33.80       34.98      2.42 o 
  -1   2  13       13.62       16.01      0.47 o 
   0   2  13        0.31        0.54      0.66 o 
   1   2  13        2.51        2.98      0.71 o 
   2   2  13        0.71        1.33      1.02 o 
   3   2  13        8.96        0.92      2.26 o 
  -4   3  13       44.75       36.91      4.88 o 
  -3   3  13       14.24       10.58      1.73 o 
  -2   3  13        2.87        2.53      1.75 o 
  -1   3  13       18.06       18.61      0.55 o 
   0   3  13       20.83       24.77      0.70 o 
   1   3  13       11.24       15.36      0.64 o 
   2   3  13       31.24        5.41      3.27 o 
   3   3  13       14.51        5.14      6.27 o 
  -4   4  13        7.70      -25.43     55.52 o 
  -3   4  13       22.17       18.85      2.01 o 
  -2   4  13       12.31       13.37      0.49 o 
  -1   4  13        0.28        0.70      0.30 o 
   0   4  13        4.87        4.89      0.36 o 
   1   4  13        7.42       11.06      1.44 o 
   2   4  13        8.00        1.27      2.24 o 
   3   4  13        4.86        7.49      1.20 o 
  -4   5  13        0.74        0.26      0.36 o 
  -3   5  13        0.28        0.25      6.63 o 
  -2   5  13       17.85       17.95      0.55 o 
  -1   5  13        5.84        5.34      0.54 o 
   0   5  13      217.58      241.44      4.42 o 
   1   5  13       69.67       82.11      1.79 o 
   2   5  13        4.94        7.12      2.30 o 
   3   5  13        0.80        1.43      0.58 o 
  -4   6  13        0.20        0.18      0.37 o 
  -3   6  13       32.03       29.75      7.50 o 
  -2   6  13        0.34        0.46      0.21 o 
  -1   6  13        1.24        1.15      0.24 o 
   0   6  13        1.36        2.22      0.27 o 
   1   6  13       38.92       43.36      3.52 o 
   2   6  13        8.90       10.08      1.34 o 
  -3   7  13        9.36      -11.80     39.42 o 
  -2   7  13       13.17       14.50      0.54 o 
  -1   7  13        9.38        8.95      0.73 o 
   0   7  13       10.07        9.76      0.44 o 
   1   7  13       44.25       55.79      1.28 o 
   2   7  13        0.02        1.28      0.58 o 
  -3   8  13       10.53        9.24      0.73 o 
  -2   8  13       56.59       55.09      1.83 o 
  -1   8  13       32.41       29.89      0.82 o 
   0   8  13       15.51       17.25      1.30 o 
   1   8  13       15.14       13.30      0.97 o 
   2   8  13        1.93        3.66      0.55 o 
  -2   9  13        1.32        1.39      0.24 o 
  -1   9  13       11.72        8.15      0.49 o 
   0   9  13       43.29       38.89      2.12 o 
  -4   0  14        1.78        2.07      3.98 o 
  -2   0  14       22.36       19.89      2.30 o 
   0   0  14       29.26       31.78      1.26 o 
   2   0  14        0.59        0.25      0.90 o 
  -4   1  14       27.44       22.36      3.52 o 
  -3   1  14       51.00       39.57      6.09 o 
  -2   1  14       31.26       31.55      0.76 o 
  -1   1  14        0.41        1.14      0.55 o 
   0   1  14       12.69       14.78      0.97 o 
   1   1  14       59.13       66.30      3.27 o 
   2   1  14       13.99       19.15      3.01 o 
   3   1  14        8.76        1.65      2.70 o 
  -4   2  14        8.41      -33.85     33.85 o 
  -3   2  14       65.24       55.38      3.90 o 
  -2   2  14       36.08       37.76      1.32 o 
  -1   2  14      192.78      199.58      3.68 o 
   0   2  14      110.95      122.00      2.36 o 
   2   2  14      140.58       60.41     11.30 o 
   3   2  14       10.54       17.49      0.96 o 
  -4   3  14        1.57        0.66      2.76 o 
  -3   3  14       21.31       18.14      2.60 o 
  -2   3  14        8.49        8.94      0.41 o 
  -1   3  14        0.48        0.77      0.24 o 
   0   3  14      191.01      198.89      4.82 o 
   1   3  14       16.20       19.89      2.05 o 
   2   3  14       29.75       20.30      6.13 o 
  -4   4  14       13.77       13.72      0.91 o 
  -3   4  14        0.10        0.21      0.44 o 
  -2   4  14        4.48        4.08      0.27 o 
  -1   4  14       11.34        9.92      0.49 o 
   0   4  14        6.62        7.11      1.17 o 
   1   4  14        0.69        1.53      0.22 o 
   2   4  14       17.56       18.64      2.59 o 
  -3   5  14       13.12       11.38      0.85 o 
  -2   5  14        0.49        0.65      0.19 o 
  -1   5  14       36.55       33.62      0.94 o 
   0   5  14       14.96       17.84      1.95 o 
   1   5  14       16.32       16.94      1.50 o 
   2   5  14        4.59        6.09      1.14 o 
  -3   6  14        6.29        6.45      0.48 o 
  -2   6  14       28.08       26.74      0.72 o 
  -1   6  14        0.87        0.85      0.21 o 
   0   6  14       48.07       47.16      1.76 o 
   1   6  14        2.58        2.29      0.27 o 
   2   6  14        7.55        9.03      0.55 o 
  -2   7  14       15.03       12.32      0.51 o 
  -1   7  14        7.27        7.33      0.36 o 
   0   7  14       27.41       24.91      0.79 o 
   1   7  14       39.36       42.67      1.00 o 
  -1   8  14       47.82       45.82      1.45 o 
   0   8  14      136.54      120.73      9.42 o 
  -3   0  15       12.21       10.95      1.85 o 
  -1   0  15       40.13       42.85      1.52 o 
  -3   1  15       45.82       39.79      3.84 o 
  -2   1  15        6.17        6.51      0.30 o 
  -1   1  15        6.03        5.95      0.32 o 
   0   1  15        0.00       -0.07      0.15 o 
   1   1  15      101.97      129.26      2.63 o 
   2   1  15       81.62      104.04      3.10 o 
  -3   2  15       92.19       76.25      3.61 o 
  -2   2  15        9.82        8.90      0.41 o 
  -1   2  15       27.22       26.79      0.75 o 
   0   2  15       27.58       33.52      0.82 o 
   1   2  15       23.25       27.38      2.73 o 
  -3   3  15       89.70       75.63      2.65 o 
  -2   3  15       19.39       16.77      0.56 o 
  -1   3  15       53.01       51.15      1.15 o 
   0   3  15        0.08        0.44      0.23 o 
   1   3  15        6.77        8.26      0.52 o 
   2   3  15        0.29        0.37      0.26 o 
  -3   4  15       28.62       26.71      1.46 o 
  -2   4  15       11.68       12.50      0.45 o 
  -1   4  15        1.04        0.89      0.89 o 
   0   4  15        0.70        0.80      0.20 o 
   1   4  15       13.50       14.14      2.03 o 
  -3   5  15       17.58       14.09      0.91 o 
  -2   5  15        1.54        1.61      0.23 o 
  -1   5  15       20.02       16.17      1.08 o 
   0   5  15       25.68       22.40      1.45 o 
   1   5  15        7.61        6.34      3.04 o 
  -2   6  15        1.57        1.25      0.23 o 
  -1   6  15        4.06        3.77      2.37 o 
   0   6  15        2.87        4.13      0.66 o 
  -1   7  15        0.12        0.26      0.22 o 
  -2   0  16        3.45        2.99      0.29 o 
   0   0  16       29.19       31.94      0.99 o 
  -3   1  16        3.84        3.57      0.46 o 
  -2   1  16       55.29       51.40      1.14 o 
  -1   1  16       20.60       18.56      0.66 o 
   0   1  16        0.61        0.52      0.15 o 
   1   1  16        1.63        1.81      0.41 o 
  -2   2  16        8.88        8.09      0.38 o 
  -1   2  16       41.03       35.69      1.21 o 
   0   2  16        2.77        4.23      0.82 o 
   1   2  16        0.76        1.03      0.27 o 
  -2   3  16        0.26        0.42      0.17 o 
  -1   3  16       12.70       11.73      1.43 o 
   0   3  16        0.54        0.23      0.18 o 
   1   3  16        5.46        0.64      2.56 o 
  -1   4  16       14.24       13.33      2.17 o 
   0   4  16        0.07        3.11      9.42 o 
                                                 
